# Supplementary material for: Bis(4-methyl­imidazolium) succinate succinic acid solvate
Source: Acta Crystallogr Sect E Struct Rep Online. 2009 Feb 25;65(Pt 3):o607–8. doi: 10.1107/S1600536809006205 (PMC2968489; doi:10.1107/S1600536809006205)
Supplement: Supplementary file 1 [file e-65-0o607-sup1.cif]

##############################################################################
###                                                                        ###
###        Electronic paper (Acta Crystallographica Section E)             ###
###                                                                        ###
##############################################################################
#                                                                            #
# This CIF contains the data in a paper accepted for publication in Acta     #
# Crystallographica Section E. It conforms to the requirements of Notes      #
# for Authors for Section E, and has been peer reviewed under the auspices   #
# of the IUCr Commission on Journals.                                        #
#                                                                            #
# Full details of the Crystallographic Information File format               #
# are given in the paper "The Crystallographic Information File (CIF):       #
# a New Standard Archive File for Crystallography" by S. R. Hall, F. H.      #
# Allen and I. D. Brown [Acta Cryst. (1991), A47, 655-685].                  #
#                                                                            #
# The current version of the core CIF dictionary is obtainable from          #
# ftp://ftp.iucr.org/pub/cif_core.dic. The current version number is 2.4.    #
#                                                                            #
# Software is freely available for graphical display of the structure(s) in  #
# this CIF.  For information consult the CIF home page http://www.iucr.org/  #
# cif/home.html                                                              #
#                                                                            #
# This file may be used for bona fide research purposes within the           #
# scientific community so long as proper attribution is given to the journal # 
# article from which it was obtained.                                        #
#                                                                            #
##############################################################################
                                             
data_global
_audit_creation_method     'form.cif (version 2.0)'
_journal_data_validation_number     ?
_journal_date_recd_electronic     2009-02-15
_journal_date_accepted     2009-02-19
_journal_name_full     'Acta Crystallographica, Section E'
_journal_year     2009
_journal_volume     65
_journal_issue      3
_journal_page_first     o607
_journal_page_last     o608
_journal_paper_category     QO
_journal_coeditor_code     LH2776
loop_
    _publ_contact_author_name
    'Dr. Du, Gui-huan'
_publ_contact_author_address
;
Department of Physics
Huazhong University of Science and Technology
Wuhan 430074
People's Republic of China
;
_publ_contact_author_email     'duguihuan@126.com'
_publ_contact_author_fax     ?
_publ_contact_author_phone     ?
_publ_section_title
;
Bis(4-methylimidazolium) succinate succinic acid solvate
;
loop_
    _publ_author_name
    _publ_author_footnote
    _publ_author_address
    'Du, Guihuan' .
;
Department of Physics
Huazhong University of Science and Technology
Wuhan 430074
People's Republic of China
;
    'Liu, Zuli' .
;
Department of Physics
Huazhong University of Science and Technology
Wuhan 430074
People's Republic of China
;
    'Chu, Qian' .
;
Tongji Hospital, Huazhong University of Science and Technology, Wuhan 430070,
People's Republic of China
;
    'Li, Zhen' .
;
Tongji Hospital, Huazhong University of Science and Technology, Wuhan 430070,
People's Republic of China
;
    'Zhang, Suming' .
;
Tongji Hospital, Huazhong University of Science and Technology, Wuhan 430070,
People's Republic of China
;
_publ_section_synopsis     .
data_I
_audit_creation_method     SHELXL-97
_chemical_name_systematic
;
Bis(4-methylimidazolium) succinate succinic acid solvate
;
_chemical_name_common     ?
_chemical_formula_moiety     '2(C4 H7 N2 +), C4 H4 O4 2-, C4 H6 O4'
_chemical_formula_sum     'C16 H24 N4 O8'
_chemical_formula_iupac     '2C4 H7 N2 +, C4 H4 O4 2-, C4 H6 O4'
_chemical_formula_weight     400.39
_chemical_melting_point     ?
_symmetry_cell_setting     Monoclinic
_symmetry_space_group_name_H-M     'P 21/c'
_symmetry_space_group_name_Hall     '-P 2ybc'
loop_
    _symmetry_equiv_pos_as_xyz
    'x, y, z'
    '-x, y+1/2, -z+1/2'
    '-x, -y, -z'
    'x, -y-1/2, z-1/2'
_cell_length_a     17.260(5)
_cell_length_b     14.066(4)
_cell_length_c     7.761(2)
_cell_angle_alpha     90.00
_cell_angle_beta     95.008(6)
_cell_angle_gamma     90.00
_cell_volume     1877.0(9)
_cell_formula_units_Z     4
_cell_measurement_reflns_used     2035
_cell_measurement_theta_min     2.37
_cell_measurement_theta_max     21.14
_cell_measurement_temperature     296(2)
_exptl_crystal_description     plate
_exptl_crystal_colour     colorless
_exptl_crystal_size_max     0.30
_exptl_crystal_size_mid     0.10
_exptl_crystal_size_min     0.04
_exptl_crystal_density_diffrn     1.417
_exptl_crystal_density_meas     ?
_exptl_crystal_density_method     'not measured'
_exptl_crystal_F_000     848
_exptl_absorpt_coefficient_mu     0.115
_exptl_absorpt_correction_type     multi-scan
_exptl_absorpt_process_details     '(SADABS; Sheldrick, 1996)'
_exptl_absorpt_correction_T_min     0.9565
_exptl_absorpt_correction_T_max     0.9954
_exptl_special_details
;
;
_diffrn_ambient_temperature     296(2)
_diffrn_radiation_type     'Mo k\a'
_diffrn_radiation_wavelength     0.71073
_diffrn_radiation_source     'fine focus sealed Siemens Mo tube'
_diffrn_radiation_monochromator     graphite
_diffrn_measurement_device_type     'Bruker SMART APEX CCD area-detector'
_diffrn_measurement_method     '0.3\% wide \w exposures'
_diffrn_detector_area_resol_mean     ?
_diffrn_reflns_number     20337
_diffrn_reflns_av_R_equivalents     0.0632
_diffrn_reflns_av_sigmaI/netI     0.0550
_diffrn_reflns_theta_min     1.87
_diffrn_reflns_theta_max     27.00
_diffrn_reflns_theta_full     27.00
_diffrn_measured_fraction_theta_max     0.997
_diffrn_measured_fraction_theta_full     0.997
_diffrn_reflns_limit_h_min     -22
_diffrn_reflns_limit_h_max     22
_diffrn_reflns_limit_k_min     -17
_diffrn_reflns_limit_k_max     17
_diffrn_reflns_limit_l_min     -8
_diffrn_reflns_limit_l_max     9
_diffrn_standards_number     ?
_diffrn_standards_interval_count     ?
_diffrn_standards_interval_time     ?
_diffrn_standards_decay_%     ?
_refine_special_details
;
 Refinement of F^2^ against ALL reflections.  The weighted R-factor wR and
 goodness of fit S are based on F^2^, conventional R-factors R are based
 on F, with F set to zero for negative F^2^. The threshold expression of
 F^2^ > 2sigma(F^2^) is used only for calculating R-factors(gt) etc. and is
 not relevant to the choice of reflections for refinement.  R-factors based
 on F^2^ are statistically about twice as large as those based on F, and R-
 factors based on ALL data will be even larger.
;
_reflns_number_total     4080
_reflns_number_gt     2197
_reflns_threshold_expression     I>2\s(I)
_refine_ls_structure_factor_coef     Fsqd
_refine_ls_matrix_type     full
_refine_ls_R_factor_all     0.1173
_refine_ls_R_factor_gt     0.0562
_refine_ls_wR_factor_gt     0.1326
_refine_ls_wR_factor_ref     0.1525
_refine_ls_goodness_of_fit_ref     0.949
_refine_ls_restrained_S_all     0.949
_refine_ls_number_reflns     4080
_refine_ls_number_parameters     273
_refine_ls_number_restraints     0
_refine_ls_hydrogen_treatment     mixed
_refine_ls_weighting_scheme     calc
_refine_ls_weighting_details
                 'calc w=1/[\s^2^(Fo^2^)+(0.0817P)^2^] where P=(Fo^2^+2Fc^2^)/3'
_atom_sites_solution_hydrogens     geom
_atom_sites_solution_primary     direct
_atom_sites_solution_secondary     difmap
_refine_ls_shift/su_max     0.000
_refine_ls_shift/su_mean     0.000
_refine_diff_density_max     0.284
_refine_diff_density_min     -0.249
_refine_ls_extinction_method     none
_refine_ls_extinction_coef     ?
loop_
    _atom_type_symbol
    _atom_type_description
    _atom_type_scat_dispersion_real
    _atom_type_scat_dispersion_imag
    _atom_type_scat_source
    'C' 'C' 0.0033 0.0016
                         'International Tables Vol C Tables 4.2.6.8 and 6.1.1.4'
    'H' 'H' 0.0000 0.0000
                         'International Tables Vol C Tables 4.2.6.8 and 6.1.1.4'
    'N' 'N' 0.0061 0.0033
                         'International Tables Vol C Tables 4.2.6.8 and 6.1.1.4'
    'O' 'O' 0.0106 0.0060
                         'International Tables Vol C Tables 4.2.6.8 and 6.1.1.4'
_computing_data_collection     'SMART (Bruker, 2001)'
_computing_cell_refinement     'SAINT-Plus (Bruker, 2001)'
_computing_data_reduction     'SAINT-Plus (Bruker, 2001)'
_computing_structure_solution     'SHELXS97 (Sheldrick, 2008)'
_computing_structure_refinement     'SHELXL97 (Sheldrick, 2008)'
_computing_molecular_graphics     'PLATON (Spek, 2009)'
_computing_publication_material     'PLATON (Spek, 2009)'
loop_
    _atom_site_type_symbol
    _atom_site_label
    _atom_site_fract_x
    _atom_site_fract_y
    _atom_site_fract_z
    _atom_site_U_iso_or_equiv
    _atom_site_adp_type
    _atom_site_calc_flag
    _atom_site_refinement_flags
    _atom_site_occupancy
    _atom_site_disorder_assembly
    _atom_site_disorder_group
    C C1 0.45695(11) 0.47579(16) 0.7860(3) 0.0375(6) Uani d . 1 . .
    C C2 0.50516(13) 0.33293(17) 0.7523(3) 0.0476(6) Uani d . 1 . .
    H H2 0.5380 0.2839 0.7247 0.057 Uiso calc R 1 . .
    C C3 0.40700(12) 0.41101(16) 0.8406(3) 0.0431(6) Uani d . 1 . .
    H H3 0.3597 0.4241 0.8847 0.052 Uiso calc R 1 . .
    C C4 0.45464(13) 0.58059(16) 0.7747(3) 0.0498(7) Uani d . 1 . .
    H H4A 0.4367 0.5993 0.6590 0.075 Uiso calc R 1 . .
    H H4B 0.5059 0.6057 0.8036 0.075 Uiso calc R 1 . .
    H H4C 0.4199 0.6050 0.8540 0.075 Uiso calc R 1 . .
    C C5 0.96099(11) 0.34301(16) 0.3015(3) 0.0342(5) Uani d . 1 . .
    C C6 0.91078(12) 0.40732(16) 0.3567(3) 0.0404(6) Uani d . 1 . .
    H H6 0.8665 0.3936 0.4122 0.049 Uiso calc R 1 . .
    C C7 1.00090(12) 0.48664(17) 0.2388(3) 0.0435(6) Uani d . 1 . .
    H H7 1.0302 0.5361 0.1986 0.052 Uiso calc R 1 . .
    C C8 0.96426(13) 0.23840(16) 0.3093(3) 0.0454(6) Uani d . 1 . .
    H H8A 0.9213 0.2150 0.3676 0.068 Uiso calc R 1 . .
    H H8B 1.0122 0.2190 0.3714 0.068 Uiso calc R 1 . .
    H H8C 0.9614 0.2131 0.1941 0.068 Uiso calc R 1 . .
    C C9 0.83954(12) 0.73296(15) 0.4322(3) 0.0327(5) Uani d . 1 . .
    C C10 0.76053(11) 0.71074(15) 0.4945(3) 0.0352(5) Uani d . 1 . .
    H H10A 0.7558 0.7446 0.6020 0.042 Uiso calc R 1 . .
    H H10B 0.7206 0.7348 0.4101 0.042 Uiso calc R 1 . .
    C C11 0.74541(12) 0.60712(15) 0.5235(3) 0.0377(6) Uani d . 1 . .
    H H11A 0.7865 0.5824 0.6046 0.045 Uiso calc R 1 . .
    H H11B 0.7482 0.5737 0.4150 0.045 Uiso calc R 1 . .
    C C12 0.66724(12) 0.58515(15) 0.5925(3) 0.0374(6) Uani d . 1 . .
    C C13 0.70985(12) 0.28540(16) 0.5270(3) 0.0380(6) Uani d . 1 . .
    C C14 0.76523(12) 0.20813(16) 0.4875(3) 0.0398(6) Uani d . 1 . .
    H H14A 0.8133 0.2165 0.5604 0.048 Uiso calc R 1 . .
    H H14B 0.7772 0.2145 0.3682 0.048 Uiso calc R 1 . .
    C C15 0.73494(12) 0.10900(16) 0.5142(3) 0.0449(6) Uani d . 1 . .
    H H15A 0.7241 0.1020 0.6341 0.054 Uiso calc R 1 . .
    H H15B 0.6863 0.1009 0.4431 0.054 Uiso calc R 1 . .
    C C16 0.79014(13) 0.03232(16) 0.4709(3) 0.0410(6) Uani d . 1 . .
    N N1 0.43813(11) 0.32252(14) 0.8197(3) 0.0457(5) Uani d . 1 . .
    H H1 0.4148(14) 0.2622(18) 0.842(3) 0.055 Uiso d . 1 . .
    N N2 0.51776(10) 0.42424(13) 0.7306(3) 0.0413(5) Uani d . 1 . .
    H H2A 0.5629(13) 0.4491(16) 0.678(3) 0.050 Uiso d . 1 . .
    N N3 0.93627(10) 0.49658(14) 0.3170(2) 0.0433(5) Uani d . 1 . .
    H H3A 0.9102(13) 0.5635(17) 0.342(3) 0.052 Uiso d . 1 . .
    N N4 1.01708(10) 0.39539(13) 0.2269(2) 0.0386(5) Uani d . 1 . .
    H H4 1.0622(13) 0.3685(15) 0.177(3) 0.046 Uiso d . 1 . .
    O O1 0.88428(9) 0.66845(11) 0.3982(2) 0.0565(5) Uani d . 1 . .
    O O2 0.85672(8) 0.82023(10) 0.4172(2) 0.0453(4) Uani d . 1 . .
    O O3 0.65044(8) 0.49741(10) 0.6087(2) 0.0461(4) Uani d . 1 . .
    O O4 0.62385(9) 0.64950(11) 0.6310(3) 0.0647(6) Uani d . 1 . .
    O O5 0.73726(9) 0.37014(12) 0.5060(2) 0.0542(5) Uani d . 1 . .
    H H5 0.7020(17) 0.419(2) 0.544(3) 0.081 Uiso d . 1 . .
    O O6 0.64637(10) 0.27081(12) 0.5766(3) 0.0671(6) Uani d . 1 . .
    O O7 0.84928(10) 0.04663(12) 0.4027(3) 0.0639(6) Uani d . 1 . .
    O O8 0.76793(10) -0.05217(12) 0.5142(3) 0.0605(6) Uani d . 1 . .
    H H8 0.8020(17) -0.105(2) 0.473(4) 0.091 Uiso d . 1 . .
loop_
    _atom_site_aniso_label
    _atom_site_aniso_U_11
    _atom_site_aniso_U_22
    _atom_site_aniso_U_33
    _atom_site_aniso_U_12
    _atom_site_aniso_U_13
    _atom_site_aniso_U_23
    C1 0.0270(11) 0.0344(13) 0.0528(14) 0.0012(9) 0.0138(10) -0.0009(11)
    C2 0.0344(13) 0.0358(15) 0.0763(18) -0.0018(11) 0.0253(12) -0.0020(13)
    C3 0.0284(12) 0.0410(15) 0.0625(16) -0.0039(11) 0.0202(11) 0.0011(12)
    C4 0.0381(14) 0.0369(15) 0.0772(18) -0.0010(11) 0.0215(13) 0.0039(13)
    C5 0.0255(10) 0.0325(13) 0.0465(14) -0.0003(9) 0.0148(10) -0.0016(10)
    C6 0.0282(12) 0.0356(14) 0.0606(16) 0.0007(10) 0.0217(11) -0.0004(11)
    C7 0.0356(13) 0.0347(15) 0.0629(16) -0.0005(10) 0.0199(11) -0.0009(12)
    C8 0.0384(13) 0.0350(14) 0.0663(17) 0.0041(10) 0.0233(12) 0.0009(12)
    C9 0.0264(11) 0.0247(12) 0.0488(14) -0.0004(9) 0.0130(10) -0.0008(10)
    C10 0.0279(11) 0.0303(13) 0.0497(14) -0.0003(9) 0.0167(10) 0.0027(10)
    C11 0.0284(11) 0.0291(13) 0.0583(15) -0.0022(9) 0.0186(11) 0.0014(11)
    C12 0.0307(12) 0.0264(13) 0.0573(16) 0.0006(10) 0.0162(11) -0.0019(11)
    C13 0.0300(11) 0.0330(14) 0.0532(15) 0.0001(10) 0.0164(10) 0.0005(11)
    C14 0.0293(12) 0.0372(14) 0.0553(15) 0.0034(10) 0.0167(11) -0.0011(11)
    C15 0.0314(12) 0.0370(15) 0.0693(17) 0.0051(10) 0.0222(12) -0.0016(12)
    C16 0.0322(12) 0.0341(14) 0.0594(15) 0.0004(10) 0.0184(11) -0.0030(11)
    N1 0.0371(11) 0.0327(12) 0.0697(14) -0.0074(9) 0.0195(10) 0.0020(10)
    N2 0.0298(10) 0.0333(12) 0.0639(13) -0.0044(8) 0.0223(9) 0.0000(10)
    N3 0.0353(10) 0.0325(12) 0.0645(14) 0.0056(9) 0.0183(9) -0.0042(10)
    N4 0.0280(10) 0.0344(12) 0.0561(13) 0.0016(8) 0.0200(9) -0.0018(9)
    O1 0.0422(10) 0.0304(10) 0.1026(14) 0.0040(7) 0.0383(9) -0.0027(9)
    O2 0.0326(9) 0.0257(9) 0.0821(12) -0.0009(7) 0.0309(8) 0.0033(8)
    O3 0.0342(8) 0.0266(9) 0.0819(12) -0.0027(7) 0.0300(8) 0.0026(8)
    O4 0.0474(10) 0.0309(10) 0.1235(16) 0.0039(8) 0.0513(11) -0.0015(10)
    O5 0.0409(9) 0.0291(10) 0.0980(15) 0.0005(7) 0.0368(10) -0.0032(9)
    O6 0.0406(10) 0.0420(11) 0.1255(16) 0.0021(8) 0.0465(11) 0.0062(10)
    O7 0.0452(10) 0.0430(11) 0.1108(15) 0.0044(8) 0.0480(10) 0.0016(10)
    O8 0.0464(10) 0.0310(11) 0.1109(16) 0.0043(8) 0.0453(10) 0.0041(10)
_geom_special_details
;
 All esds (except the esd in the dihedral angle between two l.s. planes)
 are estimated using the full covariance matrix.  The cell esds are taken
 into account individually in the estimation of esds in distances, angles
 and torsion angles; correlations between esds in cell parameters are only
 used when they are defined by crystal symmetry.  An approximate (isotropic)
 treatment of cell esds is used for estimating esds involving l.s. planes.
;
loop_
    _geom_bond_atom_site_label_1
    _geom_bond_atom_site_label_2
    _geom_bond_site_symmetry_2
    _geom_bond_distance
    _geom_bond_publ_flag
    C1 C3 . 1.348(3) no
    C1 N2 . 1.375(3) no
    C1 C4 . 1.477(3) no
    C2 N2 . 1.316(3) no
    C2 N1 . 1.319(3) no
    C2 H2 . 0.9300 no
    C3 N1 . 1.371(3) no
    C3 H3 . 0.9300 no
    C4 H4A . 0.9600 no
    C4 H4B . 0.9600 no
    C4 H4C . 0.9600 no
    C5 C6 . 1.348(3) no
    C5 N4 . 1.383(3) no
    C5 C8 . 1.474(3) no
    C6 N3 . 1.374(3) no
    C6 H6 . 0.9300 no
    C7 N4 . 1.319(3) no
    C7 N3 . 1.323(3) no
    C7 H7 . 0.9300 no
    C8 H8A . 0.9600 no
    C8 H8B . 0.9600 no
    C8 H8C . 0.9600 no
    C9 O1 . 1.235(2) yes
    C9 O2 . 1.271(2) yes
    C9 C10 . 1.519(3) no
    C10 C11 . 1.501(3) no
    C10 H10A . 0.9700 no
    C10 H10B . 0.9700 no
    C11 C12 . 1.526(3) no
    C11 H11A . 0.9700 no
    C11 H11B . 0.9700 no
    C12 O4 . 1.228(3) yes
    C12 O3 . 1.276(2) yes
    C13 O6 . 1.210(2) yes
    C13 O5 . 1.298(3) yes
    C13 C14 . 1.497(3) no
    C14 C15 . 1.510(3) no
    C14 H14A . 0.9700 no
    C14 H14B . 0.9700 no
    C15 C16 . 1.497(3) no
    C15 H15A . 0.9700 no
    C15 H15B . 0.9700 no
    C16 O7 . 1.207(2) yes
    C16 O8 . 1.302(3) yes
    N1 H1 . 0.96(2) no
    N2 H2A . 0.97(2) no
    N3 H3A . 1.07(2) no
    N4 H4 . 0.98(2) no
    O5 H5 . 0.98(3) no
    O8 H8 . 1.02(3) no
loop_
    _geom_angle_atom_site_label_1
    _geom_angle_atom_site_label_2
    _geom_angle_atom_site_label_3
    _geom_angle_site_symmetry_1
    _geom_angle_site_symmetry_3
    _geom_angle
    _geom_angle_publ_flag
    C3 C1 N2 . . 105.6(2) no
    C3 C1 C4 . . 132.7(2) no
    N2 C1 C4 . . 121.66(19) no
    N2 C2 N1 . . 108.6(2) no
    N2 C2 H2 . . 125.7 no
    N1 C2 H2 . . 125.7 no
    C1 C3 N1 . . 107.98(19) no
    C1 C3 H3 . . 126.0 no
    N1 C3 H3 . . 126.0 no
    C1 C4 H4A . . 109.5 no
    C1 C4 H4B . . 109.5 no
    H4A C4 H4B . . 109.5 no
    C1 C4 H4C . . 109.5 no
    H4A C4 H4C . . 109.5 no
    H4B C4 H4C . . 109.5 no
    C6 C5 N4 . . 105.58(19) no
    C6 C5 C8 . . 132.85(19) no
    N4 C5 C8 . . 121.57(18) no
    C5 C6 N3 . . 108.32(18) no
    C5 C6 H6 . . 125.8 no
    N3 C6 H6 . . 125.8 no
    N4 C7 N3 . . 109.1(2) no
    N4 C7 H7 . . 125.4 no
    N3 C7 H7 . . 125.4 no
    C5 C8 H8A . . 109.5 no
    C5 C8 H8B . . 109.5 no
    H8A C8 H8B . . 109.5 no
    C5 C8 H8C . . 109.5 no
    H8A C8 H8C . . 109.5 no
    H8B C8 H8C . . 109.5 no
    O1 C9 O2 . . 122.35(18) no
    O1 C9 C10 . . 120.83(19) no
    O2 C9 C10 . . 116.82(18) no
    C11 C10 C9 . . 114.85(17) no
    C11 C10 H10A . . 108.6 no
    C9 C10 H10A . . 108.6 no
    C11 C10 H10B . . 108.6 no
    C9 C10 H10B . . 108.6 no
    H10A C10 H10B . . 107.5 no
    C10 C11 C12 . . 114.83(17) no
    C10 C11 H11A . . 108.6 no
    C12 C11 H11A . . 108.6 no
    C10 C11 H11B . . 108.6 no
    C12 C11 H11B . . 108.6 no
    H11A C11 H11B . . 107.5 no
    O4 C12 O3 . . 122.69(19) no
    O4 C12 C11 . . 120.84(19) no
    O3 C12 C11 . . 116.47(18) no
    O6 C13 O5 . . 123.1(2) no
    O6 C13 C14 . . 123.7(2) no
    O5 C13 C14 . . 113.25(18) no
    C13 C14 C15 . . 114.05(17) no
    C13 C14 H14A . . 108.7 no
    C15 C14 H14A . . 108.7 no
    C13 C14 H14B . . 108.7 no
    C15 C14 H14B . . 108.7 no
    H14A C14 H14B . . 107.6 no
    C16 C15 C14 . . 113.57(18) no
    C16 C15 H15A . . 108.9 no
    C14 C15 H15A . . 108.9 no
    C16 C15 H15B . . 108.9 no
    C14 C15 H15B . . 108.9 no
    H15A C15 H15B . . 107.7 no
    O7 C16 O8 . . 123.0(2) no
    O7 C16 C15 . . 123.9(2) no
    O8 C16 C15 . . 113.10(19) no
    C2 N1 C3 . . 108.21(19) no
    C2 N1 H1 . . 124.3(15) no
    C3 N1 H1 . . 127.4(15) no
    C2 N2 C1 . . 109.59(18) no
    C2 N2 H2A . . 123.4(13) no
    C1 N2 H2A . . 126.9(13) no
    C7 N3 C6 . . 107.79(19) no
    C7 N3 H3A . . 124.3(12) no
    C6 N3 H3A . . 127.9(12) no
    C7 N4 C5 . . 109.20(18) no
    C7 N4 H4 . . 126.0(13) no
    C5 N4 H4 . . 124.8(13) no
    C13 O5 H5 . . 111.4(16) no
    C16 O8 H8 . . 113.4(16) no
loop_
    _geom_torsion_atom_site_label_1
    _geom_torsion_atom_site_label_2
    _geom_torsion_atom_site_label_3
    _geom_torsion_atom_site_label_4
    _geom_torsion_site_symmetry_1
    _geom_torsion_site_symmetry_2
    _geom_torsion_site_symmetry_3
    _geom_torsion_site_symmetry_4
    _geom_torsion
    _geom_torsion_publ_flag
    N2 C1 C3 N1 . . . . 0.7(3) no
    C4 C1 C3 N1 . . . . 179.0(3) no
    N4 C5 C6 N3 . . . . -0.3(3) no
    C8 C5 C6 N3 . . . . 179.4(2) no
    O1 C9 C10 C11 . . . . 4.6(3) no
    O2 C9 C10 C11 . . . . -175.4(2) no
    C9 C10 C11 C12 . . . . 177.83(19) no
    C10 C11 C12 O4 . . . . -4.7(3) no
    C10 C11 C12 O3 . . . . 175.8(2) no
    O6 C13 C14 C15 . . . . 0.2(4) no
    O5 C13 C14 C15 . . . . 179.0(2) no
    C13 C14 C15 C16 . . . . 178.83(19) no
    C14 C15 C16 O7 . . . . -8.0(4) no
    C14 C15 C16 O8 . . . . 172.0(2) no
    N2 C2 N1 C3 . . . . 0.3(3) no
    C1 C3 N1 C2 . . . . -0.6(3) no
    N1 C2 N2 C1 . . . . 0.1(3) no
    C3 C1 N2 C2 . . . . -0.5(3) no
    C4 C1 N2 C2 . . . . -179.0(2) no
    N4 C7 N3 C6 . . . . 0.2(3) no
    C5 C6 N3 C7 . . . . 0.0(3) no
    N3 C7 N4 C5 . . . . -0.4(3) no
    C6 C5 N4 C7 . . . . 0.4(3) no
    C8 C5 N4 C7 . . . . -179.3(2) no
loop_
    _geom_hbond_atom_site_label_D
    _geom_hbond_atom_site_label_H
    _geom_hbond_atom_site_label_A
    _geom_hbond_site_symmetry_A
    _geom_hbond_distance_DH
    _geom_hbond_distance_HA
    _geom_hbond_distance_DA
    _geom_hbond_angle_DHA
    _geom_hbond_publ_flag
    N1 H1 O4 2_646 0.96(2) 1.74(2) 2.699(3) 176(2) yes
    N2 H2A O3 . 0.97(2) 1.78(2) 2.752(2) 173.0(19) yes
    N3 H3A O1 . 1.07(2) 1.61(2) 2.673(2) 170.6(19) yes
    N4 H4 O2 2_745 0.98(2) 1.77(2) 2.745(2) 178.8(19) yes
    O5 H5 O3 . 0.98(3) 1.53(3) 2.509(2) 177(3) yes
    O8 H8 O2 1_545 1.02(3) 1.50(3) 2.518(2) 176(3) yes
    C2 H2 O6 . 0.93 2.29 3.024(3) 135.9 yes
    C3 H3 O8 2_656 0.93 2.43 3.354(3) 175.5 yes
    C6 H6 O5 . 0.93 2.43 3.346(3) 168.8 yes
    C7 H7 O7 2_755 0.93 2.29 3.017(3) 134.4 yes
