# Supplementary material for: Bis(4-methyl­imidazolium) succinate succinic acid solvate
Source: Acta Crystallogr Sect E Struct Rep Online. 2009 Feb 25;65(Pt 3):o607–8. doi: 10.1107/S1600536809006205 (PMC2968489; doi:10.1107/S1600536809006205)
Supplement: Supplementary file 2 [file e-65-0o607-Isup2.hkl]

# 
# h,k,l, Fc-squared, Fo-squared, sigma(Fo-squared) and status flag 
# 
data_I
_shelx_title 'I    IN P2(1)/c' 
_shelx_refln_list_code          4 
_shelx_F_calc_maximum      525.79 
_exptl_crystal_F_000       848.00 
_reflns_d_resolution_high  0.7828 
 
loop_ 
 _symmetry_equiv_pos_as_xyz 
 'x, y, z' 
 '-x, y+1/2, -z+1/2' 
 '-x, -y, -z' 
 'x, -y-1/2, z-1/2' 
 
_cell_length_a    17.2600 
_cell_length_b    14.0660 
_cell_length_c     7.7610 
_cell_angle_alpha  90.000 
_cell_angle_beta   95.008 
_cell_angle_gamma  90.000 
 
_shelx_F_squared_multiplier     1.000 
 
loop_ 
 _refln_index_h 
 _refln_index_k 
 _refln_index_l 
 _refln_F_squared_calc 
 _refln_F_squared_meas 
 _refln_F_squared_sigma 
 _refln_observed_status 
   2   0   0       94.33      135.74      6.06 o 
   3   0   0       19.88       16.30      3.94 o 
   4   0   0     7414.75     7463.03    181.18 o 
   5   0   0       42.93       41.88      4.48 o 
   6   0   0       62.68       59.52      6.32 o 
   7   0   0        2.28        0.95      3.42 o 
   8   0   0     7639.72     8532.55    184.34 o 
   9   0   0      318.80      319.36     13.06 o 
  10   0   0     6405.22     6721.38    147.91 o 
  11   0   0        0.18        0.00      4.72 o 
  12   0   0      231.34      223.88     13.00 o 
  13   0   0        8.14        7.70      6.30 o 
  14   0   0      185.63      191.61     13.70 o 
  15   0   0       26.97       14.08      8.37 o 
  16   0   0      154.30      162.63     14.60 o 
  17   0   0       18.65       21.82     10.38 o 
  18   0   0        1.62       14.95     13.82 o 
  19   0   0       16.53       30.56     16.82 o 
  20   0   0      214.46      204.32     24.63 o 
  21   0   0        7.90        0.00     16.96 o 
   1   1   0      114.12      104.47      3.28 o 
   2   1   0      710.18      768.81     15.69 o 
   3   1   0     2173.99     2390.67     46.28 o 
   4   1   0     7397.04     7796.27    146.94 o 
   5   1   0     4656.77     4952.40     80.55 o 
   6   1   0      272.04      338.93      9.09 o 
   7   1   0     1982.85     2151.85     37.71 o 
   8   1   0      164.33      211.42      7.69 o 
   9   1   0        5.52        7.84      3.26 o 
  10   1   0     1117.41     1209.45     26.83 o 
  11   1   0      163.69      171.65      8.24 o 
  12   1   0      219.50      219.19      9.63 o 
  13   1   0       15.22       12.46      5.64 o 
  14   1   0      333.91      339.65     14.28 o 
  15   1   0      183.88      190.57     13.00 o 
  16   1   0      122.86      133.39     12.80 o 
  17   1   0       62.41       59.89     12.06 o 
  18   1   0       29.62       25.31      9.21 o 
  19   1   0      124.18      112.54     13.28 o 
  20   1   0       66.47       25.61     14.16 o 
  21   1   0       68.90       78.14     14.66 o 
   0   2   0      402.68      348.27     16.59 o 
   1   2   0      199.81      169.82      4.65 o 
   2   2   0     2126.61     1930.90     31.79 o 
   3   2   0        5.20        2.54      1.46 o 
   4   2   0      610.84      640.66     11.76 o 
   5   2   0      114.11      112.74      5.86 o 
   6   2   0       74.92       83.52      4.63 o 
   7   2   0      898.43      854.96     28.58 o 
   8   2   0      470.20      472.22     12.04 o 
   9   2   0      800.09      743.89     19.03 o 
  10   2   0       71.29       70.20      5.84 o 
  11   2   0      269.88      254.10      9.95 o 
  12   2   0      233.02      235.36     10.43 o 
  13   2   0      323.51      349.07     14.15 o 
  14   2   0       69.79       73.50      7.50 o 
  15   2   0     1506.72     1401.63     43.73 o 
  16   2   0       12.48       21.58      7.24 o 
  17   2   0        2.81        9.07      7.60 o 
  18   2   0       15.49       20.66      9.28 o 
  19   2   0       88.62       77.55     11.96 o 
  20   2   0       15.36       23.19     12.02 o 
  21   2   0       43.15       28.93     14.92 o 
   1   3   0       74.29       66.75      2.88 o 
   2   3   0     6794.84     6946.72    110.77 o 
   3   3   0       95.28       94.41      3.36 o 
   4   3   0     3574.10     3464.79     53.71 o 
   5   3   0       11.27       10.22      2.25 o 
   6   3   0     9402.17     9833.58    148.76 o 
   7   3   0       12.09       18.67      2.96 o 
   8   3   0      192.26      157.90      7.11 o 
   9   3   0       19.26       24.33     12.50 o 
  10   3   0     1732.53     1706.96     35.13 o 
  11   3   0      198.25      175.66      9.56 o 
  12   3   0      107.83      135.13      7.62 o 
  13   3   0       10.95       10.75      4.87 o 
  14   3   0        3.39        8.35      5.59 o 
  15   3   0        8.84        0.00      7.89 o 
  16   3   0       95.16      103.13     10.21 o 
  17   3   0        0.31       12.03      7.95 o 
  18   3   0      654.00      639.06     22.24 o 
  19   3   0        0.04        0.00      9.56 o 
  20   3   0        4.92       20.51     11.73 o 
  21   3   0        6.88        7.11     14.17 o 
   0   4   0        1.95        2.32      2.28 o 
   1   4   0     1502.04     1365.25     25.66 o 
   2   4   0       83.22       86.32      4.69 o 
   3   4   0      146.16      156.83      4.70 o 
   4   4   0      401.42      393.50      8.52 o 
   5   4   0     1490.10     1459.67     24.72 o 
   6   4   0     2958.01     2841.35     45.60 o 
   7   4   0     1618.97     1646.04     28.30 o 
   8   4   0     1549.11     1743.66     30.17 o 
   9   4   0      623.05      675.72     14.69 o 
  10   4   0      759.88      723.31     15.84 o 
  11   4   0       17.68       11.05      5.43 o 
  12   4   0       67.72       54.50     11.76 o 
  13   4   0      537.34      547.28     19.43 o 
  14   4   0      793.87      749.23     20.40 o 
  15   4   0      111.50      110.09      9.63 o 
  16   4   0      195.42      183.29     12.36 o 
  17   4   0      910.17      837.34     33.40 o 
  18   4   0       44.84       47.76     10.28 o 
  19   4   0       35.08       44.40     12.08 o 
  20   4   0       93.57       99.55     14.37 o 
  21   4   0        3.78        0.00     12.70 o 
   1   5   0      929.98      919.15     17.35 o 
   2   5   0       72.01       72.53      3.93 o 
   3   5   0     7517.22     7758.41    124.75 o 
   4   5   0       75.91       78.42      3.94 o 
   5   5   0     3604.00     4026.78     62.86 o 
   6   5   0       82.16       92.50      4.66 o 
   7   5   0      179.00      201.39      6.88 o 
   8   5   0       44.25       49.89      4.72 o 
   9   5   0      142.80      144.91      9.01 o 
  10   5   0        2.12        6.95      3.51 o 
  11   5   0      431.39      422.33     13.55 o 
  12   5   0       33.84       53.19      6.15 o 
  13   5   0      763.10      734.48     19.76 o 
  14   5   0       18.41       19.14      6.66 o 
  15   5   0      107.19       80.84     15.39 o 
  16   5   0        1.53       15.40      7.80 o 
  17   5   0      102.88       85.20     21.35 o 
  18   5   0       21.95       12.65     10.69 o 
  19   5   0        0.04       19.50     11.89 o 
  20   5   0        6.04        0.00     12.20 o 
  21   5   0       40.48       38.34     14.15 o 
   0   6   0       85.64       79.62      8.15 o 
   1   6   0      573.24      572.31     11.62 o 
   2   6   0     1277.64     1348.82     24.45 o 
   3   6   0       57.71       54.74      3.87 o 
   4   6   0     1850.97     1948.71     32.23 o 
   5   6   0        5.14        7.94      2.76 o 
   6   6   0       59.93       59.77      4.58 o 
   7   6   0       18.63       21.53      3.44 o 
   8   6   0       71.87       71.89      5.33 o 
   9   6   0       15.12       14.83      3.90 o 
  10   6   0       26.82       35.51      5.37 o 
  11   6   0       10.15        8.57      4.61 o 
  12   6   0      630.66      562.71     23.46 o 
  13   6   0       41.59       47.66      7.47 o 
  14   6   0      436.40      420.86     16.03 o 
  15   6   0        0.07        0.00      7.30 o 
  16   6   0      610.60      625.14     22.34 o 
  17   6   0        4.71       10.23     10.30 o 
  18   6   0      114.94      105.73     13.73 o 
  19   6   0        1.73        8.63     11.61 o 
  20   6   0       24.76        5.90     14.39 o 
   1   7   0      708.88      766.41     14.87 o 
   2   7   0       51.26       44.24      3.83 o 
   3   7   0      749.85      752.29     16.78 o 
   4   7   0        0.15        1.94      2.66 o 
   5   7   0      280.04      288.31      8.27 o 
   6   7   0     1831.37     1877.00     32.20 o 
   7   7   0      637.61      578.04     13.11 o 
   8   7   0      548.09      562.44     13.18 o 
   9   7   0      234.01      230.85      9.79 o 
  10   7   0       14.44       12.73      4.77 o 
  11   7   0        1.01        2.84      5.08 o 
  12   7   0      231.40      240.36     11.93 o 
  13   7   0      368.38      346.16     14.23 o 
  14   7   0       15.23       20.18      6.94 o 
  15   7   0      163.28      176.18     12.64 o 
  16   7   0        0.16        0.00      9.39 o 
  17   7   0        2.42       45.19     14.42 o 
  18   7   0        0.43        0.49     12.85 o 
  19   7   0       10.00       11.95     13.16 o 
  20   7   0       37.62       31.29     16.03 o 
   0   8   0       12.73        9.92      4.64 o 
   1   8   0      349.54      345.07      9.85 o 
   2   8   0        4.11        2.45      2.90 o 
   3   8   0     6642.94     6989.56    134.78 o 
   4   8   0      135.53      139.31      9.04 o 
   5   8   0      239.90      227.95     10.95 o 
   6   8   0        1.26        2.25      3.40 o 
   7   8   0      118.75      125.42      7.39 o 
   8   8   0        2.44        0.61      4.51 o 
   9   8   0      463.41      498.16     16.39 o 
  10   8   0      109.73      110.27      9.47 o 
  11   8   0     1240.45     1179.21     30.88 o 
  12   8   0       62.60       62.75      8.11 o 
  13   8   0      262.87      290.51     13.62 o 
  14   8   0        5.74       14.80      9.17 o 
  15   8   0      184.16      206.84     18.04 o 
  16   8   0        0.75        9.79     10.98 o 
  17   8   0        5.15        8.74     12.64 o 
  18   8   0        3.65        8.84     13.40 o 
  19   8   0      125.57      151.09     19.80 o 
   1   9   0      552.66      561.52     13.00 o 
   2   9   0      126.15      128.23      6.64 o 
   3   9   0      104.55       92.51     11.43 o 
   4   9   0      185.92      196.68      8.73 o 
   5   9   0       69.85       66.02      5.51 o 
   6   9   0      318.72      347.16     14.91 o 
   7   9   0        0.82        1.47      4.20 o 
   8   9   0      506.95      490.27     14.58 o 
   9   9   0       33.83       39.07      6.28 o 
  10   9   0      881.26      876.88     30.59 o 
  11   9   0      244.70      274.96     15.28 o 
  12   9   0       60.99       82.02     10.48 o 
  13   9   0        2.80        0.00      8.27 o 
  14   9   0      312.88      307.33     20.11 o 
  15   9   0       18.16       20.78     12.32 o 
  16   9   0       59.96       81.11     15.09 o 
  17   9   0        0.24        0.00     11.86 o 
  18   9   0       23.60       63.60     15.29 o 
  19   9   0       18.23       17.69     16.20 o 
   0  10   0      408.31      450.39     16.91 o 
   1  10   0        1.97        2.07      3.81 o 
   2  10   0        0.71        4.09      3.86 o 
   3  10   0      707.53      710.88     15.58 o 
   4  10   0      275.17      257.54      9.58 o 
   5  10   0      135.53      137.32      7.76 o 
   6  10   0      136.27      159.73     15.44 o 
   7  10   0       16.48       28.75      7.18 o 
   8  10   0       22.47       21.75      7.22 o 
   9  10   0      268.67      292.91     21.64 o 
  10  10   0        0.52        0.00      8.20 o 
  11  10   0      231.85      211.76     19.00 o 
  12  10   0      491.29      481.67     24.60 o 
  13  10   0        5.63       12.10     10.51 o 
  14  10   0       12.75        2.43     10.84 o 
  15  10   0      269.89      242.87     20.37 o 
  16  10   0        3.93        3.31     12.16 o 
  17  10   0      118.53       92.96     16.77 o 
  18  10   0       11.26        2.35     15.33 o 
   1  11   0      850.05      814.44     18.79 o 
   2  11   0        0.58        0.55      4.47 o 
   3  11   0      166.03      149.65      9.99 o 
   4  11   0        7.10        8.44      5.83 o 
   5  11   0      449.69      359.98     22.53 o 
   6  11   0        0.27        7.31      6.19 o 
   7  11   0      827.73      779.70     24.30 o 
   8  11   0        2.75        0.00      7.24 o 
   9  11   0      269.57      280.46     23.40 o 
  10  11   0        1.61        0.00      7.55 o 
  11  11   0       35.83       34.00      9.65 o 
  12  11   0        0.24        2.31     11.46 o 
  13  11   0      134.73      139.02     15.63 o 
  14  11   0        2.55        0.00     11.87 o 
  15  11   0        5.63        0.00     12.49 o 
  16  11   0        0.02        0.00     12.69 o 
  17  11   0       13.29       20.69     14.05 o 
   0  12   0      756.71      636.70     47.84 o 
   1  12   0       47.55       86.77     11.86 o 
   2  12   0     2726.39     2538.64     63.57 o 
   3  12   0       67.32       85.05      9.18 o 
   4  12   0      954.55      927.09     44.43 o 
   5  12   0      175.69      168.61     13.27 o 
   6  12   0      506.24      525.59     20.07 o 
   7  12   0       77.11       78.35     10.39 o 
   8  12   0       59.93       42.95     11.56 o 
   9  12   0        6.69        0.00      8.44 o 
  10  12   0        6.16        5.62      9.08 o 
  11  12   0        0.60        0.00     10.13 o 
  12  12   0        1.50        0.00     11.18 o 
  13  12   0      189.59      191.76     27.45 o 
  14  12   0        2.22        5.15     11.65 o 
  15  12   0       12.00        6.61     13.85 o 
  16  12   0        0.83        0.00     14.78 o 
   1  13   0      241.85      255.02     21.04 o 
   2  13   0        1.31        0.00     10.58 o 
   3  13   0       38.21       47.29     15.08 o 
   4  13   0       55.54       42.95     15.87 o 
   5  13   0       38.02       27.28     19.22 o 
   6  13   0      619.62      569.22     21.58 o 
   7  13   0        4.53        5.04      8.90 o 
   8  13   0      236.38      235.67     16.03 o 
   9  13   0       51.14       52.05     11.36 o 
  10  13   0       39.72       36.46     13.04 o 
  11  13   0        8.91        0.00     11.04 o 
  12  13   0       24.23        6.58     11.95 o 
  13  13   0        3.01        1.19     13.33 o 
  14  13   0       10.91        6.71     13.49 o 
  15  13   0        0.03        0.00     13.62 o 
   1  14   0      215.60      182.96     18.39 o 
   2  14   0       10.87        8.33     11.23 o 
   3  14   0      415.99      456.88     26.76 o 
   4  14   0        0.08        0.00     10.09 o 
   5  14   0        7.88       12.63     11.67 o 
   6  14   0        0.53       16.50     15.95 o 
   7  14   0      484.34      411.48     33.92 o 
   8  14   0        1.27        0.00     12.65 o 
   9  14   0       23.10        0.00     17.90 o 
  10  14   0        2.90        0.00     13.57 o 
  11  14   0        2.78        5.30     13.04 o 
  12  14   0        0.00        0.00     12.35 o 
  13  14   0       22.00       15.91     14.28 o 
   1  15   0       23.28        0.00     20.21 o 
   2  15   0       98.32       98.92     16.36 o 
   3  15   0        1.17        7.83     19.33 o 
   4  15   0        0.23        0.00     11.84 o 
   5  15   0      130.88      189.85     24.92 o 
   6  15   0       39.91       45.42     15.62 o 
   7  15   0       19.60       36.96     14.71 o 
   8  15   0       31.54       60.63     28.97 o 
   9  15   0        0.97        0.00     25.81 o 
  10  15   0       10.62        0.00     17.23 o 
  11  15   0        1.69        8.60     18.15 o 
  12  15   0        0.04        0.00     17.46 o 
   0  16   0      115.88      204.28     37.74 o 
   1  16   0        9.25       22.14     16.67 o 
   2  16   0        0.41        0.00     24.10 o 
   3  16   0        1.59       12.85     17.89 o 
   4  16   0        1.01        6.86     14.46 o 
   5  16   0        8.13        1.96     14.07 o 
   6  16   0        1.55        0.00     14.77 o 
   7  16   0       10.04       13.69     17.78 o 
   8  16   0        1.29       25.72     17.12 o 
   9  16   0        8.23       25.88     19.16 o 
   1  17   0        7.99        0.00     16.56 o 
   2  17   0        0.00        0.00     15.98 o 
   3  17   0        9.23        0.00     30.07 o 
   4  17   0        2.66        0.00     18.84 o 
   5  17   0       64.27      141.46     37.98 o 
   6  17   0        1.53       16.02     18.82 o 
   7  17   0       43.52       70.21     22.57 o 
 -22   1   1       70.96       53.91     15.18 o 
 -21   1   1      102.88       88.30     15.11 o 
 -20   1   1       34.68       43.91     12.91 o 
 -19   1   1      159.08      150.33     15.05 o 
 -18   1   1       84.04       91.67     12.40 o 
 -17   1   1      117.60      129.29     11.36 o 
 -16   1   1      193.75      211.01     12.73 o 
 -15   1   1      566.99      575.35     26.62 o 
 -14   1   1       93.03      105.59      9.41 o 
 -13   1   1     1777.58     1836.39     34.20 o 
 -12   1   1      174.56      178.14     13.70 o 
 -11   1   1      416.91      389.66     12.09 o 
 -10   1   1      123.08      148.34      7.11 o 
  -9   1   1     2679.95     3132.02     51.28 o 
  -8   1   1        6.93       17.52      3.18 o 
  -7   1   1     2641.03     3232.79     56.43 o 
  -6   1   1     1030.04     1184.48     25.59 o 
  -5   1   1      466.01      644.71     16.06 o 
  -4   1   1     2486.01     2753.57     45.56 o 
  -3   1   1    23265.90    26699.46    427.31 o 
  -2   1   1      923.50      955.43     16.76 o 
  -1   1   1      691.27      736.62     12.06 o 
   0   1   1       91.14       84.95      2.36 o 
   1   1   1       28.58       25.14      1.49 o 
   2   1   1       25.75       28.64      1.94 o 
   3   1   1      697.55      722.82     12.39 o 
   4   1   1      331.10      317.20      8.27 o 
   5   1   1    17929.12    17792.18    265.62 o 
   6   1   1      502.61      454.56     18.83 o 
   7   1   1      122.56      168.19      6.89 o 
   8   1   1      162.61      168.32      7.25 o 
   9   1   1      997.08      824.19     28.31 o 
  10   1   1       15.52       12.53      3.59 o 
  11   1   1     1229.42     1214.81     23.61 o 
  12   1   1       90.11       86.14      6.35 o 
  13   1   1       51.92       62.43      5.97 o 
  14   1   1      208.85      204.80      9.77 o 
  15   1   1      501.78      497.46     15.46 o 
  16   1   1       11.92        6.54      6.32 o 
  17   1   1      268.96      289.41     13.24 o 
  18   1   1       78.51       71.32     12.00 o 
  19   1   1       47.99       68.80     12.43 o 
  20   1   1       19.58       25.11     15.94 o 
  21   1   1       85.92       62.43     18.65 o 
 -21   2   1       90.32       66.61     14.47 o 
 -20   2   1        8.51       32.73     11.93 o 
 -19   2   1       46.61       59.98     12.18 o 
 -18   2   1      104.12      103.70     12.09 o 
 -17   2   1      149.66      169.97     12.65 o 
 -16   2   1        6.35        3.09      6.93 o 
 -15   2   1      243.97      310.41     18.69 o 
 -14   2   1      103.02      141.16      9.75 o 
 -13   2   1      552.90      541.10     16.63 o 
 -12   2   1      121.43      153.05      8.84 o 
 -11   2   1      575.64      496.80     12.94 o 
 -10   2   1      154.87      153.98      7.12 o 
  -9   2   1      303.36      343.83      9.86 o 
  -8   2   1      306.56      292.43      9.87 o 
  -7   2   1      226.84      246.26     11.70 o 
  -6   2   1      230.96      231.27      8.33 o 
  -5   2   1      128.96      177.21      6.19 o 
  -4   2   1       10.87       12.79      2.41 o 
  -3   2   1     2966.25     3587.04     82.10 o 
  -2   2   1        5.30        2.56      1.63 o 
  -1   2   1    11629.14    10553.72    157.60 o 
   0   2   1       81.05       73.60      3.30 o 
   1   2   1     2059.77     1798.46     35.94 o 
   2   2   1        0.87        0.69      1.27 o 
   3   2   1    10598.64    10271.01    163.47 o 
   4   2   1       22.13       17.00      2.52 o 
   5   2   1     2342.76     2298.04     39.08 o 
   6   2   1       14.25        9.95      2.80 o 
   7   2   1      307.49      250.35      7.97 o 
   8   2   1      207.94      222.06      7.87 o 
   9   2   1       27.78       36.28      5.80 o 
  10   2   1      163.57      143.22     14.49 o 
  11   2   1      272.36      269.38     11.73 o 
  12   2   1       72.10       53.81      8.60 o 
  13   2   1       22.49       28.13      5.59 o 
  14   2   1       23.77       28.69      5.59 o 
  15   2   1      312.45      323.98     13.37 o 
  16   2   1       19.88       31.81      6.86 o 
  17   2   1       82.47       93.28     16.68 o 
  18   2   1        1.98        0.00     10.31 o 
  19   2   1       55.73       64.54     13.56 o 
  20   2   1       48.57       38.04     11.96 o 
  21   2   1        2.13        7.23     16.42 o 
 -21   3   1        3.17       13.01     13.04 o 
 -20   3   1       44.04       19.91     11.91 o 
 -19   3   1       22.51       10.74      9.96 o 
 -18   3   1        6.61        6.39      9.81 o 
 -17   3   1       92.72       95.04     10.64 o 
 -16   3   1      132.73      139.32     11.09 o 
 -15   3   1       43.44       54.49      8.07 o 
 -14   3   1      463.63      453.19     15.93 o 
 -13   3   1       34.56       44.59      6.35 o 
 -12   3   1      112.22      112.70      9.33 o 
 -11   3   1        0.32        0.72      3.80 o 
 -10   3   1     1987.56     2067.24     36.14 o 
  -9   3   1      128.10      119.39      6.06 o 
  -8   3   1     1437.97     1579.48     27.85 o 
  -7   3   1        0.53        4.41      3.35 o 
  -6   3   1     1937.86     1947.61     35.21 o 
  -5   3   1      166.40      178.24      6.39 o 
  -4   3   1       82.96       87.68      4.36 o 
  -3   3   1       88.48       95.55      4.13 o 
  -2   3   1     2352.65     2153.99     36.57 o 
  -1   3   1      188.03      180.94      5.40 o 
   0   3   1     4040.55     3685.24     65.07 o 
   1   3   1       55.23       44.88      2.99 o 
   2   3   1     2995.75     2782.43     50.07 o 
   3   3   1       60.41       69.24      3.08 o 
   4   3   1      988.67      920.22     16.18 o 
   5   3   1      222.22      203.25      5.92 o 
   6   3   1       73.74       92.21      4.52 o 
   7   3   1        0.66        0.45      2.66 o 
   8   3   1      559.08      504.98     11.62 o 
   9   3   1       23.23       22.75      4.12 o 
  10   3   1      215.41      235.09      8.58 o 
  11   3   1      110.22      115.58      6.80 o 
  12   3   1      975.74      944.86     23.87 o 
  13   3   1        4.52       13.20      4.75 o 
  14   3   1       49.05       48.04      6.47 o 
  15   3   1       48.44       42.80      7.02 o 
  16   3   1       90.87       94.92     21.56 o 
  17   3   1       28.91       23.85      9.66 o 
  18   3   1       81.47       83.17     12.29 o 
  19   3   1       58.65       51.55     12.60 o 
  20   3   1       23.44        9.99     11.15 o 
  21   3   1        6.31        6.64     13.66 o 
 -21   4   1        2.72        0.00     12.12 o 
 -20   4   1        4.38        8.20     11.09 o 
 -19   4   1      268.60      266.66     16.86 o 
 -18   4   1       12.77       21.71      9.34 o 
 -17   4   1        8.56       19.83      8.73 o 
 -16   4   1     1310.48     1245.49     30.41 o 
 -15   4   1       71.11       93.19      9.55 o 
 -14   4   1      206.87      208.69     11.48 o 
 -13   4   1     1115.38      986.68     23.85 o 
 -12   4   1      445.92      512.46     15.61 o 
 -11   4   1       60.20       58.91      7.70 o 
 -10   4   1        1.43        0.00      3.30 o 
  -9   4   1     1867.64     1803.18     34.63 o 
  -8   4   1      818.28      880.21     19.21 o 
  -7   4   1     3018.57     3269.18     57.00 o 
  -6   4   1     2247.50     2548.53     44.90 o 
  -5   4   1     3522.14     3532.77     71.25 o 
  -4   4   1     1172.73     1106.20     24.95 o 
  -3   4   1      438.59      408.56     13.10 o 
  -2   4   1      170.30      163.94      5.47 o 
  -1   4   1      103.64      102.76      3.71 o 
   0   4   1      590.23      520.20     10.35 o 
   1   4   1        2.56        0.00      2.04 o 
   2   4   1     1104.30     1022.56     20.24 o 
   3   4   1      146.21      144.03      4.61 o 
   4   4   1       77.72       85.07      4.32 o 
   5   4   1      483.36      453.21     11.10 o 
   6   4   1      542.14      530.73     11.34 o 
   7   4   1     1593.47     1499.69     26.28 o 
   8   4   1     1783.33     1740.63     30.29 o 
   9   4   1      909.81      951.95     20.07 o 
  10   4   1      244.47      251.72      9.04 o 
  11   4   1      742.21      745.42     16.89 o 
  12   4   1        0.09        1.18      4.44 o 
  13   4   1      109.65      127.07      8.13 o 
  14   4   1      315.00      328.11     13.62 o 
  15   4   1      285.00      304.29     15.66 o 
  16   4   1       88.24      120.93     15.85 o 
  17   4   1        2.21       15.11      9.30 o 
  18   4   1      462.36      409.03     44.44 o 
  19   4   1        1.06        0.00     10.59 o 
  20   4   1        0.20        0.00     12.07 o 
  21   4   1       56.37       43.94     22.00 o 
 -21   5   1        1.39        0.00     12.86 o 
 -20   5   1       47.64       45.30     11.89 o 
 -19   5   1      266.52      228.57     15.87 o 
 -18   5   1       12.04        8.74      9.49 o 
 -17   5   1     1050.01      977.80     27.34 o 
 -16   5   1        6.35        6.19      7.83 o 
 -15   5   1      334.57      360.43     15.26 o 
 -14   5   1       71.57       74.12      8.36 o 
 -13   5   1       81.28       84.77      8.24 o 
 -12   5   1       98.48       87.00      7.88 o 
 -11   5   1      392.34      378.47     13.09 o 
 -10   5   1       44.12       44.07      5.58 o 
  -9   5   1       57.52       44.61      5.34 o 
  -8   5   1        4.56        2.32      3.24 o 
  -7   5   1      245.76      245.35     10.48 o 
  -6   5   1       55.08       69.41      6.79 o 
  -5   5   1      944.33     1074.96     25.28 o 
  -4   5   1      368.84      406.64     15.27 o 
  -3   5   1     2270.23     2275.01     42.17 o 
  -2   5   1      541.71      548.83     12.46 o 
  -1   5   1     1215.93     1208.99     23.43 o 
   0   5   1       27.50       23.35      3.29 o 
   1   5   1       11.31       15.77      2.34 o 
   2   5   1      134.78      159.00      5.23 o 
   3   5   1     1415.53     1388.03     24.77 o 
   4   5   1      593.70      614.75     12.23 o 
   5   5   1     1403.89     1406.33     24.27 o 
   6   5   1      211.62      218.81      8.74 o 
   7   5   1      917.24     1037.48     19.55 o 
   8   5   1       11.53       13.35      3.43 o 
   9   5   1      231.04      222.23      8.25 o 
  10   5   1        0.01        0.00      3.90 o 
  11   5   1       11.95        5.98      4.24 o 
  12   5   1       19.24       31.35      5.43 o 
  13   5   1      154.77      143.69      9.52 o 
  14   5   1       19.66       26.28      7.05 o 
  15   5   1        8.26        8.28      7.51 o 
  16   5   1       53.74       35.76     10.18 o 
  17   5   1      128.89      126.39     13.09 o 
  18   5   1        6.87        0.97     11.83 o 
  19   5   1      277.68      251.62     22.87 o 
  20   5   1        5.22        3.53     14.41 o 
 -20   6   1        3.13       10.99     12.39 o 
 -19   6   1        2.06        8.40     10.61 o 
 -18   6   1       31.83       23.08     10.36 o 
 -17   6   1        9.59        6.41      8.87 o 
 -16   6   1       81.81       85.66     10.65 o 
 -15   6   1      136.17      144.46     11.44 o 
 -14   6   1       48.85       64.86      8.55 o 
 -13   6   1      119.22      110.01     15.25 o 
 -12   6   1        0.50        2.22      4.93 o 
 -11   6   1      157.15      159.99     11.11 o 
 -10   6   1      544.86      492.15     18.11 o 
  -9   6   1        5.74        8.08      4.22 o 
  -8   6   1       16.10       20.29      4.46 o 
  -7   6   1        8.80        9.76      3.56 o 
  -6   6   1        1.93        4.18      3.16 o 
  -5   6   1        9.04       10.88      3.17 o 
  -4   6   1      869.63      945.61     19.21 o 
  -3   6   1      203.70      205.69      6.73 o 
  -2   6   1     1005.61      823.52     15.36 o 
  -1   6   1      109.14      114.18      5.82 o 
   0   6   1     6208.79     6478.59    114.03 o 
   1   6   1        6.86        2.06      2.19 o 
   2   6   1     5047.44     5067.12     78.16 o 
   3   6   1      100.64      102.64      4.69 o 
   4   6   1      285.53      248.11      8.29 o 
   5   6   1      215.90      222.25      7.00 o 
   6   6   1      216.12      277.31     10.72 o 
   7   6   1        2.67        0.00      3.07 o 
   8   6   1       21.80       15.98      3.68 o 
   9   6   1        0.57        0.00      3.41 o 
  10   6   1       26.50       25.20      4.54 o 
  11   6   1        0.18        0.00      3.94 o 
  12   6   1      253.98      230.75     10.96 o 
  13   6   1      114.12      130.86      9.46 o 
  14   6   1        1.23        1.69      7.95 o 
  15   6   1       47.32       50.21     12.29 o 
  16   6   1       38.30       51.38     12.62 o 
  17   6   1       71.14       81.03     20.91 o 
  18   6   1       20.48       27.74     13.53 o 
  19   6   1        3.67       10.04     13.38 o 
  20   6   1        2.74        0.00     15.01 o 
 -20   7   1       42.09       30.63     13.72 o 
 -19   7   1       47.16       33.95     11.90 o 
 -18   7   1       12.14        0.00     10.00 o 
 -17   7   1        2.40        5.86      9.71 o 
 -16   7   1        0.87        2.76      8.53 o 
 -15   7   1       14.30        9.52      7.90 o 
 -14   7   1      308.47      248.61     22.35 o 
 -13   7   1        8.78        4.06      6.27 o 
 -12   7   1      247.63      247.82     14.20 o 
 -11   7   1       13.44       12.49      5.40 o 
 -10   7   1       25.85       35.15      6.03 o 
  -9   7   1       39.63       31.13      5.18 o 
  -8   7   1      714.85      663.79     16.51 o 
  -7   7   1      351.64      365.84     15.26 o 
  -6   7   1      660.74      712.50     27.57 o 
  -5   7   1     1774.64     1852.91     34.46 o 
  -4   7   1      306.72      341.38      8.88 o 
  -3   7   1       14.68       29.98      3.54 o 
  -2   7   1      808.16      805.58     16.94 o 
  -1   7   1       22.19       19.84      3.09 o 
   0   7   1      838.39      903.87     16.91 o 
   1   7   1       58.25       63.18      4.59 o 
   2   7   1      918.14      967.64     21.90 o 
   3   7   1       15.13        9.40      3.61 o 
   4   7   1      409.98      413.75      9.90 o 
   5   7   1       23.95       24.79      3.59 o 
   6   7   1      244.28      257.27      8.22 o 
   7   7   1     1079.01     1077.78     20.75 o 
   8   7   1      266.48      267.66      9.16 o 
   9   7   1      110.17      119.90      6.83 o 
  10   7   1      263.39      284.00     11.21 o 
  11   7   1       71.91       72.78      7.00 o 
  12   7   1       18.72       10.22      7.21 o 
  13   7   1        3.61        2.16      7.82 o 
  14   7   1       61.66       74.65     11.22 o 
  15   7   1       14.69       11.66      9.89 o 
  16   7   1       85.51       95.95     15.99 o 
  17   7   1        3.22        1.94     11.79 o 
  18   7   1        8.16       26.78     13.88 o 
  19   7   1        5.26       11.41     14.14 o 
 -19   8   1       30.20       23.69     14.14 o 
 -18   8   1       34.96       32.58     11.89 o 
 -17   8   1      118.46      107.22     13.30 o 
 -16   8   1       26.22       26.48      9.79 o 
 -15   8   1      131.64      119.23     12.76 o 
 -14   8   1        3.69        0.00      7.46 o 
 -13   8   1      380.96      366.31     16.41 o 
 -12   8   1       17.21       16.59      6.51 o 
 -11   8   1      508.80      544.67     16.84 o 
 -10   8   1      133.10      150.00      9.14 o 
  -9   8   1     2382.28     2167.59     41.65 o 
  -8   8   1       39.70       31.41      5.25 o 
  -7   8   1      102.20      110.88      8.20 o 
  -6   8   1       14.41       16.58      4.26 o 
  -5   8   1      269.01      270.39      9.36 o 
  -4   8   1        4.35        6.15      3.34 o 
  -3   8   1     5689.87     5852.71     90.81 o 
  -2   8   1      117.87      127.57      5.88 o 
  -1   8   1       43.10       43.42      4.70 o 
   0   8   1       55.94       62.61      4.43 o 
   1   8   1      302.75      323.26      9.54 o 
   2   8   1        0.47        1.40      2.77 o 
   3   8   1      118.12      120.04      7.21 o 
   4   8   1      206.91      205.70      7.32 o 
   5   8   1     3274.12     3288.92     53.30 o 
   6   8   1        0.63        4.84      3.49 o 
   7   8   1       75.34       71.78      6.55 o 
   8   8   1       59.56       60.81      8.61 o 
   9   8   1       23.39       16.92      7.00 o 
  10   8   1       86.82      100.27     10.25 o 
  11   8   1     1570.40     1446.00     46.94 o 
  12   8   1      151.18      137.07     13.57 o 
  13   8   1      167.72      206.24     16.20 o 
  14   8   1        5.51       23.20     10.01 o 
  15   8   1      171.38      155.03     16.79 o 
  16   8   1        2.92        9.06     11.90 o 
  17   8   1       50.32       42.08     13.68 o 
  18   8   1       22.97       54.09     14.77 o 
  19   8   1       59.47       85.88     17.27 o 
 -19   9   1        5.63        9.28     14.06 o 
 -18   9   1      163.10      122.20     27.38 o 
 -17   9   1       41.24       59.03     13.48 o 
 -16   9   1       12.88        5.09     11.15 o 
 -15   9   1        0.08        0.00      8.69 o 
 -14   9   1      249.13      192.17     28.10 o 
 -13   9   1      105.83       84.50     14.31 o 
 -12   9   1      195.33      174.76     14.00 o 
 -11   9   1       67.81       76.47      8.02 o 
 -10   9   1     3443.41     3075.06     61.79 o 
  -9   9   1      149.98      140.63     13.51 o 
  -8   9   1       74.18       89.17      7.52 o 
  -7   9   1      117.60      127.11      7.89 o 
  -6   9   1        6.14        2.08      4.18 o 
  -5   9   1       69.28       80.92      6.38 o 
  -4   9   1      313.61      319.38     10.51 o 
  -3   9   1       26.12       26.18      4.20 o 
  -2   9   1      521.78      485.26     11.83 o 
  -1   9   1       51.68       51.48      4.87 o 
   0   9   1     2509.60     2487.57     43.88 o 
   1   9   1        0.23        0.24      3.28 o 
   2   9   1     2367.49     2307.48     38.80 o 
   3   9   1        5.73        0.34      3.92 o 
   4   9   1      150.40      128.92      9.73 o 
   5   9   1       52.90       51.59      5.88 o 
   6   9   1      288.67      262.90     11.04 o 
   7   9   1       28.38       36.23      6.07 o 
   8   9   1        0.38        0.65      5.35 o 
   9   9   1       70.90       82.14      8.90 o 
  10   9   1       19.16       27.56      7.24 o 
  11   9   1       27.28       33.65      9.87 o 
  12   9   1     1257.26     1279.37     40.28 o 
  13   9   1       85.53      100.33     13.87 o 
  14   9   1      234.68      264.85     36.65 o 
  15   9   1       44.92       45.34     17.68 o 
  16   9   1       61.66       71.93     15.25 o 
  17   9   1        0.43        0.00     12.98 o 
  18   9   1        0.31        0.00     14.05 o 
 -18  10   1       16.48        0.00     13.42 o 
 -17  10   1       42.05       36.69     16.89 o 
 -16  10   1      307.08      308.63     20.81 o 
 -15  10   1       10.47       12.05     11.31 o 
 -14  10   1      410.41      359.24     21.72 o 
 -13  10   1       28.47       39.02     11.38 o 
 -12  10   1       29.21       23.49      8.93 o 
 -11  10   1      150.81      130.47     10.55 o 
 -10  10   1     1126.06      966.83     23.95 o 
  -9  10   1        0.65        0.00      5.40 o 
  -8  10   1      788.31      728.49     18.99 o 
  -7  10   1        0.23        6.82      5.06 o 
  -6  10   1       20.32       29.22      6.87 o 
  -5  10   1       18.78       21.38      5.54 o 
  -4  10   1      325.43      357.19     11.95 o 
  -3  10   1      106.13      102.33      6.28 o 
  -2  10   1     1618.40     1642.08     29.54 o 
  -1  10   1        4.95        2.62      4.07 o 
   0  10   1        3.03        1.46      4.70 o 
   1  10   1      163.38      181.48      9.24 o 
   2  10   1       48.28       54.60      6.13 o 
   3  10   1        7.51        9.39      4.71 o 
   4  10   1     1565.72     1451.51     85.70 o 
   5  10   1       93.95       92.83      7.78 o 
   6  10   1      139.27      144.11      9.68 o 
   7  10   1        0.12        9.41      6.22 o 
   8  10   1       16.38       32.05      7.68 o 
   9  10   1       30.04       51.08      8.96 o 
  10  10   1      321.89      298.00     18.21 o 
  11  10   1        5.49        2.24      8.82 o 
  12  10   1      731.86      684.91     28.83 o 
  13  10   1       62.40       48.28     13.05 o 
  14  10   1        3.14        0.00     11.54 o 
  15  10   1       14.39       22.06     13.01 o 
  16  10   1      124.67      133.20     17.86 o 
  17  10   1        6.61        7.59     12.72 o 
 -17  11   1        0.01        2.30     14.41 o 
 -16  11   1        3.89        0.00     12.91 o 
 -15  11   1       79.82       71.10     15.73 o 
 -14  11   1        1.23        5.76     11.04 o 
 -13  11   1       84.13       83.42     17.37 o 
 -12  11   1       24.90       15.43     12.97 o 
 -11  11   1      159.43      133.14     20.99 o 
 -10  11   1        0.15        4.25      7.46 o 
  -9  11   1       98.29      101.09     10.63 o 
  -8  11   1       16.75        9.86      6.44 o 
  -7  11   1     1237.49      962.25     22.97 o 
  -6  11   1        0.52        0.00      5.43 o 
  -5  11   1      215.04      185.48      9.54 o 
  -4  11   1        0.07        5.11      5.58 o 
  -3  11   1      474.78      441.46     21.01 o 
  -2  11   1        4.16        6.44      6.04 o 
  -1  11   1      488.78      491.25     22.61 o 
   0  11   1        0.80        1.31      5.62 o 
   1  11   1       20.41       19.96      5.56 o 
   2  11   1        0.11        4.66      5.12 o 
   3  11   1      560.28      583.37     26.39 o 
   4  11   1        8.39        6.91      7.34 o 
   5  11   1      328.64      330.22     15.29 o 
   6  11   1        2.71       12.87      6.68 o 
   7  11   1      252.31      234.48     14.17 o 
   8  11   1       49.62       64.50      9.92 o 
   9  11   1      853.42      768.90     37.71 o 
  10  11   1       44.61       49.86     11.44 o 
  11  11   1       25.55       35.38     11.81 o 
  12  11   1        0.00        0.00     12.44 o 
  13  11   1       56.19       43.66     13.50 o 
  14  11   1       40.08       26.65     12.34 o 
  15  11   1       51.82       74.99     20.73 o 
  16  11   1        2.68        0.00     13.89 o 
  17  11   1       18.42       23.04     29.35 o 
 -16  12   1       30.18       28.35     16.97 o 
 -15  12   1        1.17       18.92     14.52 o 
 -14  12   1        6.98       26.21     12.56 o 
 -13  12   1       19.96       20.78     10.90 o 
 -12  12   1      558.01      530.67     26.13 o 
 -11  12   1        3.08        5.04      8.97 o 
 -10  12   1       29.03       25.74     10.02 o 
  -9  12   1        0.22        0.00      8.49 o 
  -8  12   1        2.77        0.00      8.04 o 
  -7  12   1       32.13       39.88     10.18 o 
  -6  12   1      352.85      289.52     20.85 o 
  -5  12   1      299.27      270.64     20.28 o 
  -4  12   1      341.29      354.54     16.29 o 
  -3  12   1      536.23      474.84     18.18 o 
  -2  12   1       83.42      107.36      9.94 o 
  -1  12   1      998.45      995.79     27.73 o 
   0  12   1      138.94      162.66     10.40 o 
   1  12   1      222.12      211.98     15.39 o 
   2  12   1      177.58      198.41     11.95 o 
   3  12   1      934.77      906.72     23.75 o 
   4  12   1        8.93        0.00      8.89 o 
   5  12   1      367.39      376.93     17.05 o 
   6  12   1       89.78      114.71     11.12 o 
   7  12   1      186.36      199.74     17.03 o 
   8  12   1      345.46      383.12     23.51 o 
   9  12   1       12.46        9.04     10.59 o 
  10  12   1       20.43       31.70     11.22 o 
  11  12   1        2.79        8.72     10.89 o 
  12  12   1       15.21        7.68     11.79 o 
  13  12   1        0.03        0.00     12.35 o 
  14  12   1      254.96      169.34     18.98 o 
  15  12   1       16.41        8.11     13.43 o 
  16  12   1        0.01       11.88     15.67 o 
 -15  13   1       16.95        0.00     14.42 o 
 -14  13   1      218.81      206.33     37.22 o 
 -13  13   1        1.67        0.00     12.52 o 
 -12  13   1       42.80       15.76     15.45 o 
 -11  13   1       11.86        0.38     14.34 o 
 -10  13   1       42.55       40.56     18.61 o 
  -9  13   1       10.46       12.84     20.82 o 
  -8  13   1      348.94      317.30     23.93 o 
  -7  13   1       82.21       74.05     16.86 o 
  -6  13   1      156.27      172.49     18.40 o 
  -5  13   1      108.74      107.32     15.72 o 
  -4  13   1      322.20      363.62     27.81 o 
  -3  13   1       20.17       10.86     10.35 o 
  -2  13   1      150.81      136.34     15.41 o 
  -1  13   1        0.36        8.11     12.41 o 
   0  13   1     1287.51     1331.88     38.62 o 
   1  13   1        1.78        0.00      6.66 o 
   2  13   1      980.54     1065.09     32.59 o 
   3  13   1       12.15        0.00      7.38 o 
   4  13   1      199.42      202.86     13.44 o 
   5  13   1       35.25       48.56      9.57 o 
   6  13   1      219.36      241.19     17.20 o 
   7  13   1       60.07       84.38     13.29 o 
   8  13   1      135.59      163.75     15.97 o 
   9  13   1       53.05       79.33     14.05 o 
  10  13   1      169.64      178.73     17.72 o 
  11  13   1        5.59       10.89     16.69 o 
  12  13   1        5.52       19.48     12.82 o 
  13  13   1        8.25        0.00     12.96 o 
  14  13   1       21.75       22.20     14.36 o 
 -13  14   1       81.57       72.31     33.36 o 
 -12  14   1        0.56        1.31     21.00 o 
 -11  14   1       56.50        9.86     22.52 o 
 -10  14   1        1.94        0.00     13.96 o 
  -9  14   1       67.59       44.00     15.85 o 
  -8  14   1        0.50        0.00     12.68 o 
  -7  14   1        1.50       11.48     13.16 o 
  -6  14   1       15.33       13.48     12.97 o 
  -5  14   1       25.26       27.41     12.44 o 
  -4  14   1        0.11        0.00     10.97 o 
  -3  14   1        1.12        0.00     10.38 o 
  -2  14   1       12.35       11.60     11.06 o 
  -1  14   1      437.45      387.72     28.85 o 
   0  14   1        0.00        0.00     10.00 o 
   1  14   1        8.03        9.87     13.51 o 
   2  14   1       21.46        0.00     12.48 o 
   3  14   1      360.20      341.77     34.21 o 
   4  14   1       11.39        0.00      8.45 o 
   5  14   1       10.30        0.00     12.76 o 
   6  14   1        2.75        4.80     10.65 o 
   7  14   1        2.64        9.31     11.05 o 
   8  14   1       10.43        0.00     11.62 o 
   9  14   1        2.90        5.68     12.41 o 
  10  14   1        5.59       33.61     13.05 o 
  11  14   1       21.67       29.75     13.26 o 
  12  14   1        1.77        0.00     12.97 o 
  13  14   1       23.78        2.44     14.12 o 
 -12  15   1       31.72       33.35     18.43 o 
 -11  15   1        1.52        0.00     18.16 o 
 -10  15   1        0.12        0.00     14.71 o 
  -9  15   1        2.32        2.35     14.27 o 
  -8  15   1        3.94       12.12     14.65 o 
  -7  15   1       27.45       24.58     14.80 o 
  -6  15   1       42.37       85.95     16.47 o 
  -5  15   1       40.00       64.53     16.24 o 
  -4  15   1      202.66      248.74     32.69 o 
  -3  15   1        0.00        0.00     11.86 o 
  -2  15   1        1.38       10.41     12.25 o 
  -1  15   1       69.27       49.34     22.13 o 
   0  15   1       20.86        8.28     15.62 o 
   1  15   1        0.70        0.00     15.70 o 
   2  15   1       34.76       21.63     16.11 o 
   3  15   1       66.56       73.77     27.27 o 
   4  15   1        3.97        8.03     22.64 o 
   5  15   1        0.01        0.00     18.26 o 
   6  15   1       98.97      103.04     24.40 o 
   7  15   1       12.52       34.84     18.83 o 
   8  15   1       50.86       84.68     17.92 o 
   9  15   1       20.80        9.91     13.39 o 
  10  15   1        1.46        0.00     13.67 o 
  11  15   1        0.08        1.40     13.84 o 
  -9  16   1        9.08        8.08     15.86 o 
  -8  16   1      178.42      187.52     23.74 o 
  -7  16   1        0.76        0.00     13.91 o 
  -6  16   1      137.94      174.71     22.29 o 
  -5  16   1        0.01       10.71     15.35 o 
  -4  16   1       64.06       49.03     15.71 o 
  -3  16   1        0.31       22.34     13.97 o 
  -2  16   1       17.23        7.75     14.25 o 
  -1  16   1        0.00        4.01     16.18 o 
   0  16   1      112.06      113.46     33.11 o 
   1  16   1       12.61        0.00     15.74 o 
   2  16   1      111.31      117.09     24.19 o 
   3  16   1        0.62        0.00     21.18 o 
   4  16   1        2.29        0.00     20.94 o 
   5  16   1        3.69        3.78     15.57 o 
   6  16   1       60.23       59.90     30.92 o 
   7  16   1        0.00        0.10     19.20 o 
   8  16   1       78.01       82.37     25.30 o 
   9  16   1        2.76        1.80     19.32 o 
  -6  17   1        4.75        7.84     16.94 o 
  -5  17   1        1.34        6.24     16.25 o 
  -4  17   1        6.29       27.04     16.41 o 
  -3  17   1       21.05       54.11     29.70 o 
  -2  17   1        0.01        3.40     18.98 o 
  -1  17   1        0.10        0.00     23.37 o 
   0  17   1        1.09        4.31     17.23 o 
   1  17   1        0.20       29.46     24.10 o 
   2  17   1        0.04        0.00     22.64 o 
   3  17   1        0.53       31.65     28.73 o 
   4  17   1        3.15        0.00     23.86 o 
   5  17   1       21.09        3.90     24.59 o 
   6  17   1        2.79       17.29     25.32 o 
 -21   0   2        7.70       13.13     17.61 o 
 -20   0   2        0.31        5.72     16.83 o 
 -19   0   2        6.24        4.37     14.21 o 
 -18   0   2      510.96      518.47     31.43 o 
 -17   0   2        9.87        6.61     12.92 o 
 -16   0   2        1.67        0.00     10.77 o 
 -15   0   2        7.74       18.68     13.70 o 
 -14   0   2      293.93      331.69     24.31 o 
 -13   0   2       13.49       12.09      7.06 o 
 -12   0   2      264.73      327.81     18.34 o 
 -11   0   2        1.79       13.24      6.19 o 
 -10   0   2      776.24      917.75     27.04 o 
  -9   0   2        0.04        0.00      3.73 o 
  -8   0   2    12788.47    16261.53    346.90 o 
  -7   0   2        0.48        0.00      4.03 o 
  -6   0   2    11735.52    13285.73    283.19 o 
  -5   0   2        2.04        4.71      3.20 o 
  -4   0   2       11.82       17.43      3.56 o 
  -3   0   2       53.05       49.64      5.45 o 
  -2   0   2     6882.76     6433.86    137.53 o 
  -1   0   2       84.21       77.23      5.64 o 
   0   0   2     1217.22     1135.11     26.30 o 
   1   0   2     1012.97      849.16     20.29 o 
   2   0   2   276457.88   239974.30   5031.71 o 
   3   0   2     1061.00      968.90     23.42 o 
   4   0   2     1111.01      951.64     23.48 o 
   5   0   2      142.26      136.80      6.85 o 
   6   0   2      955.25      829.91     72.29 o 
   7   0   2       24.79       24.49      4.46 o 
   8   0   2       12.18        4.56      4.15 o 
   9   0   2        1.57        0.00      4.02 o 
  10   0   2     1379.46     1335.73     41.85 o 
  11   0   2      220.24      202.63     11.95 o 
  12   0   2     1189.47      985.13     29.40 o 
  13   0   2        0.97        4.36      6.44 o 
  14   0   2       61.81       68.12     10.49 o 
  15   0   2       21.06       32.47      9.35 o 
  16   0   2       32.82       48.60     12.77 o 
  17   0   2        7.67       16.64     12.56 o 
  18   0   2       42.65       58.83     15.55 o 
  19   0   2       14.41       13.34     15.23 o 
  20   0   2        0.16        0.00     22.18 o 
  21   0   2       16.10       41.14     28.96 o 
 -21   1   2       34.81       26.34     13.07 o 
 -20   1   2      247.79      255.90     18.32 o 
 -19   1   2       66.98       86.51     13.39 o 
 -18   1   2      116.47      124.54     14.01 o 
 -17   1   2      391.92      388.44     18.92 o 
 -16   1   2       50.42       61.15      9.58 o 
 -15   1   2      315.27      346.17     19.09 o 
 -14   1   2      200.02      243.62     19.89 o 
 -13   1   2      468.87      468.89     15.73 o 
 -12   1   2      928.76     1016.99     21.76 o 
 -11   1   2       14.63       19.78      4.42 o 
 -10   1   2      330.94      318.10     13.73 o 
  -9   1   2      341.83      352.07     10.25 o 
  -8   1   2     1024.33     1295.27     28.98 o 
  -7   1   2        0.35        7.67      2.62 o 
  -6   1   2     1107.10     1275.82     22.49 o 
  -5   1   2     2047.20     2210.88     35.91 o 
  -4   1   2       54.52       79.06      3.62 o 
  -3   1   2     5261.59     5594.91     91.62 o 
  -2   1   2     9478.97     9727.25    157.00 o 
  -1   1   2     1409.13     1314.19     21.33 o 
   0   1   2       75.60       65.75      3.48 o 
   1   1   2      103.64      107.20      3.76 o 
   2   1   2      478.19      426.92      9.05 o 
   3   1   2       44.80       43.65      3.18 o 
   4   1   2     1158.38     1040.34     17.86 o 
   5   1   2     1276.36     1227.61     27.31 o 
   6   1   2     1363.33     1161.37     20.57 o 
   7   1   2     1220.72     1069.35     19.58 o 
   8   1   2      120.82      119.16      5.72 o 
   9   1   2      310.96      302.31      9.14 o 
  10   1   2        5.54        0.00      3.44 o 
  11   1   2       18.19       26.98      4.87 o 
  12   1   2      392.01      395.68     20.58 o 
  13   1   2      112.06      115.59     13.03 o 
  14   1   2       55.31       50.25      6.38 o 
  15   1   2        5.38        2.40      6.22 o 
  16   1   2       51.58       59.49      9.44 o 
  17   1   2       35.83       28.31      9.00 o 
  18   1   2       42.21       48.76     11.03 o 
  19   1   2        4.99        9.97     11.87 o 
  20   1   2        8.95        0.00     12.74 o 
  21   1   2       14.97       18.12     18.88 o 
 -21   2   2        0.00        2.31     12.38 o 
 -20   2   2       13.51       15.58     11.98 o 
 -19   2   2       63.61       75.94     13.01 o 
 -18   2   2       32.76       23.63     10.51 o 
 -17   2   2      176.42      159.58     14.39 o 
 -16   2   2        0.02        0.00      7.17 o 
 -15   2   2       21.43       27.47      8.62 o 
 -14   2   2       41.72       40.43      7.04 o 
 -13   2   2     1774.45     1660.05     34.95 o 
 -12   2   2       92.41      134.25      9.26 o 
 -11   2   2     1002.91      992.83     47.12 o 
 -10   2   2      279.75      298.77      9.91 o 
  -9   2   2      496.59      518.51     12.48 o 
  -8   2   2       70.73       89.72      5.88 o 
  -7   2   2      949.89     1005.94     18.96 o 
  -6   2   2       12.03       10.17      2.63 o 
  -5   2   2      957.01      874.01     17.33 o 
  -4   2   2        4.63        5.59      2.22 o 
  -3   2   2        4.10        5.28      1.80 o 
  -2   2   2      388.14      398.42      8.17 o 
  -1   2   2      227.85      191.22      4.93 o 
   0   2   2     3764.65     3394.66     52.11 o 
   1   2   2      212.58      198.95      5.70 o 
   2   2   2      552.55      475.61     12.16 o 
   3   2   2       31.50       31.95      2.74 o 
   4   2   2      117.42      115.16      6.03 o 
   5   2   2        0.44        0.00      1.99 o 
   6   2   2      258.22      221.77      6.74 o 
   7   2   2      151.03      149.08      5.91 o 
   8   2   2      145.96      124.90      5.96 o 
   9   2   2      309.79      337.54      9.75 o 
  10   2   2      359.87      383.72     11.09 o 
  11   2   2      224.93      253.77     10.21 o 
  12   2   2       35.82       22.90      5.00 o 
  13   2   2      173.64      154.08      9.16 o 
  14   2   2       65.92       59.07      7.42 o 
  15   2   2       16.25       23.87      7.24 o 
  16   2   2       21.99       24.39      7.57 o 
  17   2   2      661.98      626.99     29.16 o 
  18   2   2        0.01        1.58     10.92 o 
  19   2   2        0.24        9.47     11.97 o 
  20   2   2       12.67       11.60     15.08 o 
 -21   3   2        5.00        5.02     12.37 o 
 -20   3   2       65.96       79.67     15.88 o 
 -19   3   2       10.10        6.67     10.97 o 
 -18   3   2       57.13       78.21     11.03 o 
 -17   3   2        0.02        8.35      8.62 o 
 -16   3   2     1464.88     1437.37     33.56 o 
 -15   3   2        0.00        0.00      6.25 o 
 -14   3   2      144.94      140.17     10.22 o 
 -13   3   2       12.30       11.50      5.75 o 
 -12   3   2        0.34        6.27      4.65 o 
 -11   3   2        9.71       10.81      4.61 o 
 -10   3   2      283.17      295.31     10.98 o 
  -9   3   2       60.36       65.82      5.71 o 
  -8   3   2     3260.41     3355.01     59.05 o 
  -7   3   2       40.35       44.65      4.52 o 
  -6   3   2       84.22       86.16      5.71 o 
  -5   3   2       34.32       30.18      3.59 o 
  -4   3   2     7401.08     7675.95    125.88 o 
  -3   3   2       44.87       42.23      3.36 o 
  -2   3   2     6197.87     6007.41     91.20 o 
  -1   3   2        0.86        0.64      1.44 o 
   0   3   2     5231.87     5294.48     93.28 o 
   1   3   2       81.09       90.30      4.49 o 
   2   3   2        0.08        1.76      2.40 o 
   3   3   2        0.85        0.00      1.95 o 
   4   3   2     2991.92     2977.73     50.04 o 
   5   3   2       62.80       62.69      4.02 o 
   6   3   2      631.84      533.79     11.44 o 
   7   3   2       17.06       21.96      3.19 o 
   8   3   2     1945.57     1855.83     31.97 o 
   9   3   2        0.09        3.79      3.20 o 
  10   3   2        1.39        9.95      3.81 o 
  11   3   2        0.04        7.17      3.94 o 
  12   3   2      428.54      475.73     20.28 o 
  13   3   2      115.06      133.81      9.02 o 
  14   3   2       25.96       36.87      6.90 o 
  15   3   2       19.36       16.55      6.42 o 
  16   3   2        3.70        4.51      7.34 o 
  17   3   2        8.02       14.71      9.78 o 
  18   3   2       16.84       18.95     11.89 o 
  19   3   2        0.39        0.00     11.55 o 
  20   3   2      179.88      175.34     22.46 o 
 -21   4   2       20.10       10.61     13.73 o 
 -20   4   2       16.84        7.46     11.57 o 
 -19   4   2       10.38        8.71     10.96 o 
 -18   4   2      256.82      268.13     16.42 o 
 -17   4   2      118.44      140.94     12.50 o 
 -16   4   2       83.06       87.93     10.02 o 
 -15   4   2     1997.52     1749.51     38.14 o 
 -14   4   2      452.77      448.74     16.41 o 
 -13   4   2      160.46      133.38      9.61 o 
 -12   4   2     1299.05     1209.52     36.83 o 
 -11   4   2      606.99      652.98     17.58 o 
 -10   4   2        4.63       11.15      4.41 o 
  -9   4   2        8.99        6.28      3.97 o 
  -8   4   2     1203.64     1212.98     25.02 o 
  -7   4   2     1198.01     1338.83     26.55 o 
  -6   4   2     2522.68     2675.99     47.48 o 
  -5   4   2     2232.88     2557.78     45.05 o 
  -4   4   2     2197.68     2123.70     44.99 o 
  -3   4   2      848.07      710.73     14.78 o 
  -2   4   2      204.24      199.62      9.33 o 
  -1   4   2      224.32      213.43      5.62 o 
   0   4   2      109.46      118.22      5.20 o 
   1   4   2      769.74      712.75     15.54 o 
   2   4   2        0.01        0.15      2.19 o 
   3   4   2      249.79      227.33      7.52 o 
   4   4   2        5.19        6.33      2.15 o 
   5   4   2        0.68        0.32      2.25 o 
   6   4   2      360.45      349.55      9.52 o 
   7   4   2      439.87      421.24     12.97 o 
   8   4   2     1014.95      947.22     19.89 o 
   9   4   2      283.86      227.38      8.94 o 
  10   4   2      429.65      437.97     14.06 o 
  11   4   2      140.01      143.50      8.45 o 
  12   4   2      159.81      164.96      9.13 o 
  13   4   2       12.12       10.95      6.66 o 
  14   4   2       84.14      103.10      9.45 o 
  15   4   2      256.30      257.70     13.02 o 
  16   4   2      239.09      238.75     14.94 o 
  17   4   2       30.29       36.36     12.11 o 
  18   4   2       33.20       13.39     12.38 o 
  19   4   2      208.51      194.57     23.55 o 
  20   4   2       19.96       19.45     17.42 o 
 -21   5   2        7.56        0.00     13.40 o 
 -20   5   2        1.93        0.00     11.78 o 
 -19   5   2       85.12       69.69     12.33 o 
 -18   5   2       12.88       17.05      9.72 o 
 -17   5   2        1.91        9.34      8.74 o 
 -16   5   2      105.59      102.71     11.20 o 
 -15   5   2       67.44       80.29     10.53 o 
 -14   5   2       21.90       29.65      7.41 o 
 -13   5   2      438.46      391.25     18.26 o 
 -12   5   2       15.59       18.72      6.08 o 
 -11   5   2     1768.39     1756.44     35.77 o 
 -10   5   2        2.10        1.23      4.33 o 
  -9   5   2      759.89      751.79     18.22 o 
  -8   5   2        7.86        6.63      3.62 o 
  -7   5   2      171.35      189.74      9.02 o 
  -6   5   2       17.89       17.71      3.55 o 
  -5   5   2      684.19      715.56     15.92 o 
  -4   5   2      105.43      118.75      6.55 o 
  -3   5   2     3922.63     4193.53     70.67 o 
  -2   5   2      291.09      279.23      7.14 o 
  -1   5   2     3947.33     3843.64     63.82 o 
   0   5   2      225.08      212.08      7.42 o 
   1   5   2     1191.27     1082.29     22.36 o 
   2   5   2        0.00        0.00      2.61 o 
   3   5   2      170.13      176.20      9.09 o 
   4   5   2        2.14        5.07      2.95 o 
   5   5   2     2302.70     2263.55     37.08 o 
   6   5   2        0.24        2.70      2.79 o 
   7   5   2      468.33      497.80     11.75 o 
   8   5   2       17.49       19.69      3.81 o 
   9   5   2        1.06        0.00      4.49 o 
  10   5   2       39.27       47.77      5.83 o 
  11   5   2       15.59       18.13      5.21 o 
  12   5   2        1.91        4.03      5.34 o 
  13   5   2      109.09      112.26      9.06 o 
  14   5   2       29.09       32.67     14.16 o 
  15   5   2      141.08      147.69     48.43 o 
  16   5   2        9.27       18.90     15.88 o 
  17   5   2       15.26        0.00     15.92 o 
  18   5   2        0.00        8.35     13.07 o 
  19   5   2       56.66       61.78     15.76 o 
  20   5   2        0.53        0.00     16.27 o 
 -20   6   2        0.32        0.00     11.54 o 
 -19   6   2        0.19        3.38     10.60 o 
 -18   6   2       20.18       15.65     10.25 o 
 -17   6   2        8.74        0.00      9.35 o 
 -16   6   2      200.02      189.42     13.46 o 
 -15   6   2        0.20        4.48      7.58 o 
 -14   6   2     1383.82     1320.47     31.37 o 
 -13   6   2        1.15        3.33      6.45 o 
 -12   6   2     1156.67     1093.22     25.80 o 
 -11   6   2        1.40        4.85      5.24 o 
 -10   6   2     1089.79     1068.55     41.95 o 
  -9   6   2       51.29       47.43      5.83 o 
  -8   6   2       70.35       82.06      6.50 o 
  -7   6   2        1.89        0.33      3.62 o 
  -6   6   2      104.50      106.98      6.44 o 
  -5   6   2        0.08        3.85      3.06 o 
  -4   6   2      110.91      113.32      6.77 o 
  -3   6   2      299.87      298.13      7.98 o 
  -2   6   2     1710.38     1701.93     28.56 o 
  -1   6   2      134.40      124.12      4.86 o 
   0   6   2      566.79      577.57     14.23 o 
   1   6   2      186.43      190.98      7.56 o 
   2   6   2        4.22       13.42      3.70 o 
   3   6   2      311.75      314.55     11.01 o 
   4   6   2      454.05      483.61     13.93 o 
   5   6   2        1.48        5.07      2.97 o 
   6   6   2      222.03      234.71      7.66 o 
   7   6   2       89.27       90.20      5.45 o 
   8   6   2        1.70        1.40      3.32 o 
   9   6   2       38.57       43.38      6.26 o 
  10   6   2        2.62        4.54      5.26 o 
  11   6   2       31.01       42.40      6.82 o 
  12   6   2       12.08       16.76      6.69 o 
  13   6   2        0.14        7.29      7.94 o 
  14   6   2      206.27      199.80     16.34 o 
  15   6   2       41.56       36.83     12.34 o 
  16   6   2       95.24      138.30     15.98 o 
  17   6   2        0.00       18.47     12.24 o 
  18   6   2      141.85      129.37     18.44 o 
  19   6   2        6.07        9.41     14.14 o 
 -20   7   2        0.83        0.00     11.83 o 
 -19   7   2      119.57      117.06     16.48 o 
 -18   7   2      101.36       85.84     12.24 o 
 -17   7   2       34.28       23.58     12.98 o 
 -16   7   2        3.94        7.52      8.77 o 
 -15   7   2        0.01        0.00      7.90 o 
 -14   7   2        8.74       27.52      7.98 o 
 -13   7   2      327.87      298.77     14.42 o 
 -12   7   2        7.54        0.29      5.73 o 
 -11   7   2      395.97      380.68     14.16 o 
 -10   7   2      157.04      177.00      9.75 o 
  -9   7   2       24.19       19.63      5.18 o 
  -8   7   2       11.33        2.61      4.27 o 
  -7   7   2      576.29      513.53     16.45 o 
  -6   7   2      433.36      433.14     12.41 o 
  -5   7   2      441.42      427.95     11.96 o 
  -4   7   2     2215.62     2274.29     41.26 o 
  -3   7   2      156.72      174.62      7.91 o 
  -2   7   2       30.38       42.79      3.93 o 
  -1   7   2      190.03      183.74      6.22 o 
   0   7   2        4.28        4.68      3.17 o 
   1   7   2      726.48      728.52     17.41 o 
   2   7   2       20.88       27.57      4.65 o 
   3   7   2       45.01       51.96      5.50 o 
   4   7   2       43.20       42.53      5.33 o 
   5   7   2      484.25      456.07     13.28 o 
   6   7   2        7.81       11.13      5.06 o 
   7   7   2      221.25      232.45     10.02 o 
   8   7   2      597.79      552.57     17.49 o 
   9   7   2      280.02      277.61     12.88 o 
  10   7   2      223.48      260.82     13.19 o 
  11   7   2       21.54       30.77      7.02 o 
  12   7   2       33.37       50.24     11.42 o 
  13   7   2        0.01       14.15      9.07 o 
  14   7   2      121.21      124.55     17.64 o 
  15   7   2      150.18      131.49     15.80 o 
  16   7   2        9.13       13.79     12.26 o 
  17   7   2       48.77       55.32     14.59 o 
  18   7   2        2.32        0.00     16.69 o 
  19   7   2        2.44        0.00     15.05 o 
 -19   8   2      394.02      392.07     22.48 o 
 -18   8   2        3.23        0.00     10.58 o 
 -17   8   2      238.51      254.66     16.30 o 
 -16   8   2        0.72        0.00      9.44 o 
 -15   8   2        7.23        4.81      8.34 o 
 -14   8   2        2.51        0.02      7.42 o 
 -13   8   2      380.41      359.79     15.70 o 
 -12   8   2       11.49       12.36      6.36 o 
 -11   8   2      611.22      684.41     19.75 o 
 -10   8   2       33.72       29.85      6.14 o 
  -9   8   2     1892.40     1784.32     42.24 o 
  -8   8   2       56.61       48.13      6.65 o 
  -7   8   2      411.40      457.62     16.37 o 
  -6   8   2       10.17        9.36      4.14 o 
  -5   8   2      336.07      306.18     10.47 o 
  -4   8   2       14.42       15.07      3.79 o 
  -3   8   2      132.09      134.52      8.41 o 
  -2   8   2       67.42       80.15      9.40 o 
  -1   8   2     4778.11     4689.23     73.50 o 
   0   8   2        3.07        5.88      4.08 o 
   1   8   2      594.11      622.83     16.20 o 
   2   8   2       10.61       19.83      4.79 o 
   3   8   2      153.64      158.45      8.18 o 
   4   8   2       15.33       12.12      4.64 o 
   5   8   2     2733.88     2760.75     53.59 o 
   6   8   2       83.57       87.76      8.49 o 
   7   8   2      188.96      204.20     12.47 o 
   8   8   2       12.58       19.89      5.80 o 
   9   8   2        4.41        4.92      5.57 o 
  10   8   2       15.98       12.79      6.54 o 
  11   8   2      161.08      180.72     14.72 o 
  12   8   2       64.59       81.67     12.66 o 
  13   8   2      322.21      354.54     21.04 o 
  14   8   2       33.65       22.03     14.94 o 
  15   8   2       33.81       34.02     13.74 o 
  16   8   2        0.92        6.44     12.52 o 
  17   8   2       51.66       38.11     14.12 o 
  18   8   2        0.00       12.08     14.46 o 
 -18   9   2        2.28        0.38     11.60 o 
 -17   9   2       55.19       50.47     12.39 o 
 -16   9   2       54.79       43.67     12.52 o 
 -15   9   2        4.18        0.00      8.78 o 
 -14   9   2       89.77       88.81     16.95 o 
 -13   9   2       59.88       46.35     10.14 o 
 -12   9   2      496.52      515.70     21.44 o 
 -11   9   2        0.87        0.51      6.32 o 
 -10   9   2       52.98       56.75     10.44 o 
  -9   9   2      767.92      680.02     24.42 o 
  -8   9   2     1285.16     1184.14     31.30 o 
  -7   9   2       20.43       21.08      5.32 o 
  -6   9   2      584.12      586.01     18.56 o 
  -5   9   2        0.33        2.11      4.05 o 
  -4   9   2      387.88      401.14     14.38 o 
  -3   9   2       46.35       52.73      8.49 o 
  -2   9   2      163.15      173.77     10.65 o 
  -1   9   2       57.88       64.90      8.55 o 
   0   9   2       57.44       61.43      6.19 o 
   1   9   2      616.55      648.91     17.27 o 
   2   9   2        1.70        0.00      4.57 o 
   3   9   2      199.63      205.59      9.85 o 
   4   9   2       48.33       48.63      7.65 o 
   5   9   2       76.79       80.65      7.05 o 
   6   9   2      100.53      113.80     11.27 o 
   7   9   2       24.36       25.52      6.60 o 
   8   9   2      149.83      159.89     10.91 o 
   9   9   2        2.83        9.12      8.02 o 
  10   9   2      211.39      239.05     16.42 o 
  11   9   2       10.96       33.02      9.68 o 
  12   9   2      328.53      354.25     20.87 o 
  13   9   2       18.07        3.44     11.10 o 
  14   9   2       29.57        8.87     11.98 o 
  15   9   2        8.78        0.00     15.95 o 
  16   9   2      103.11      115.51     19.89 o 
  17   9   2        0.83       16.72     13.57 o 
  18   9   2       20.66       16.59     15.24 o 
 -18  10   2       38.82       49.45     15.44 o 
 -17  10   2       51.73       37.74     13.84 o 
 -16  10   2       24.47       13.12     10.31 o 
 -15  10   2      173.20      160.36     13.87 o 
 -14  10   2        4.92        0.00     10.30 o 
 -13  10   2      382.67      359.25     16.52 o 
 -12  10   2       45.18       57.75     10.10 o 
 -11  10   2        0.07        0.33      7.66 o 
 -10  10   2      514.43      426.70     16.95 o 
  -9  10   2      450.27      410.55     15.49 o 
  -8  10   2       16.82       30.02      6.51 o 
  -7  10   2      393.87      369.16     13.26 o 
  -6  10   2        7.85        0.00      4.81 o 
  -5  10   2       10.65       27.19      6.68 o 
  -4  10   2       93.17       97.66      9.15 o 
  -3  10   2       67.63       79.27      8.52 o 
  -2  10   2      198.65      200.06     17.77 o 
  -1  10   2      488.38      519.74     18.84 o 
   0  10   2        8.23        4.97      4.73 o 
   1  10   2        0.24        5.11      4.95 o 
   2  10   2      353.79      394.53     13.83 o 
   3  10   2        4.14        8.67      4.85 o 
   4  10   2       23.34       24.74      5.52 o 
   5  10   2      441.34      447.22     20.94 o 
   6  10   2      155.66      143.98     13.35 o 
   7  10   2       80.93       93.68      9.39 o 
   8  10   2      137.92      156.85     14.80 o 
   9  10   2        2.37       12.94      9.25 o 
  10  10   2        0.49        0.00      8.96 o 
  11  10   2      103.37      117.38     20.66 o 
  12  10   2       13.74       33.31     11.74 o 
  13  10   2       52.41       78.47     14.58 o 
  14  10   2      233.38      186.77     24.60 o 
  15  10   2       18.98       19.44     13.38 o 
  16  10   2        1.65        1.52     13.02 o 
  17  10   2       86.96       86.30     17.26 o 
 -17  11   2      135.62      125.23     17.56 o 
 -16  11   2        0.05        0.00     12.59 o 
 -15  11   2        4.95       14.00     13.13 o 
 -14  11   2        0.03        0.00     15.39 o 
 -13  11   2        1.95        2.87     10.00 o 
 -12  11   2        0.08        3.27      8.90 o 
 -11  11   2      193.98      200.27     12.74 o 
 -10  11   2        0.75        0.00      6.91 o 
  -9  11   2       63.95       40.54      9.76 o 
  -8  11   2        0.06        0.00      7.02 o 
  -7  11   2      186.45      192.79     13.45 o 
  -6  11   2        0.10        0.00      6.68 o 
  -5  11   2     1035.30      977.30     28.34 o 
  -4  11   2        0.02        0.00      5.98 o 
  -3  11   2      483.16      419.75     17.00 o 
  -2  11   2       22.03       28.90      7.29 o 
  -1  11   2      221.64      229.89     13.48 o 
   0  11   2       10.35        8.17      5.30 o 
   1  11   2      534.27      571.39     28.25 o 
   2  11   2        0.00        1.38      5.41 o 
   3  11   2      356.65      332.73     13.56 o 
   4  11   2        8.41        4.88      8.45 o 
   5  11   2       47.09       43.36     10.76 o 
   6  11   2       62.20       57.01      8.82 o 
   7  11   2      253.65      271.64     17.78 o 
   8  11   2        0.78       10.80      8.95 o 
   9  11   2      262.99      312.90     28.61 o 
  10  11   2        2.36        4.56      9.94 o 
  11  11   2      205.56      225.34     19.14 o 
  12  11   2        5.12        5.59     11.46 o 
  13  11   2       14.66       15.33     12.88 o 
  14  11   2        0.08        0.00     12.57 o 
  15  11   2       55.77       70.73     20.98 o 
  16  11   2        4.94        8.90     14.24 o 
 -16  12   2       18.69        4.45     17.27 o 
 -15  12   2        2.74        6.00     22.29 o 
 -14  12   2        1.09        9.44     17.89 o 
 -13  12   2       19.12        9.19     14.91 o 
 -12  12   2       16.78        4.03     13.70 o 
 -11  12   2      279.81      261.87     23.53 o 
 -10  12   2        4.00       14.51     10.80 o 
  -9  12   2        7.03        0.00      9.13 o 
  -8  12   2        9.39       14.16      9.43 o 
  -7  12   2        0.47        0.00      8.26 o 
  -6  12   2      104.18       95.34     11.09 o 
  -5  12   2      129.30      121.26     11.72 o 
  -4  12   2      736.69      683.26     22.91 o 
  -3  12   2       92.36      106.47     10.71 o 
  -2  12   2     1006.73      995.79     31.56 o 
  -1  12   2        2.18        1.77     10.21 o 
   0  12   2     1915.97     1797.21     43.72 o 
   1  12   2       76.55       80.81      9.86 o 
   2  12   2      497.74      493.17     20.95 o 
   3  12   2        5.04       14.05      7.54 o 
   4  12   2     1885.72     1861.40     44.40 o 
   5  12   2      128.05      101.60     34.36 o 
   6  12   2      352.47      391.37     20.46 o 
   7  12   2      101.05      140.83     14.51 o 
   8  12   2      186.31      214.96     17.18 o 
   9  12   2       20.63       17.35     15.99 o 
  10  12   2       27.39       17.06     12.28 o 
  11  12   2        2.86       13.12     12.56 o 
  12  12   2        1.42       13.52     11.96 o 
  13  12   2        0.05        7.60     13.01 o 
  14  12   2       10.73       11.61     14.76 o 
  15  12   2       61.81       43.75     15.07 o 
 -14  13   2       93.60       46.27     33.91 o 
 -13  13   2       15.96       47.34     16.83 o 
 -12  13   2       28.02       24.16     14.75 o 
 -11  13   2        7.05        0.00     13.92 o 
 -10  13   2       38.41       26.87     15.30 o 
  -9  13   2       12.26        0.00     12.55 o 
  -8  13   2       44.74       43.93     15.35 o 
  -7  13   2       81.85       68.11     28.16 o 
  -6  13   2      378.36      352.92     18.38 o 
  -5  13   2       45.73       48.90     10.39 o 
  -4  13   2      458.89      453.61     23.18 o 
  -3  13   2       46.97       45.79      9.63 o 
  -2  13   2      144.93      142.79     12.41 o 
  -1  13   2       12.26       13.87     10.79 o 
   0  13   2        4.12        5.32      7.76 o 
   1  13   2      224.10      245.23     14.52 o 
   2  13   2        0.00        1.22      8.52 o 
   3  13   2      108.39       65.91     23.31 o 
   4  13   2       13.90        8.39     11.35 o 
   5  13   2       33.34       33.89     17.77 o 
   6  13   2        3.67        0.00      9.57 o 
   7  13   2        6.89        4.55     10.22 o 
   8  13   2      350.50      384.60     22.29 o 
   9  13   2        0.17        0.00     10.72 o 
  10  13   2       65.10       53.04     14.59 o 
  11  13   2       12.75       19.50     13.74 o 
  12  13   2       21.89       32.47     14.50 o 
  13  13   2        3.59        0.00     13.35 o 
  14  13   2        5.12        0.00     13.03 o 
 -13  14   2        1.95        0.00     15.99 o 
 -12  14   2        0.21       11.85     16.74 o 
 -11  14   2       30.58       60.65     17.75 o 
 -10  14   2        0.81       21.64     17.05 o 
  -9  14   2       19.60        8.54     14.40 o 
  -8  14   2        0.21        0.00     13.73 o 
  -7  14   2       10.79        0.00     11.85 o 
  -6  14   2        2.02       22.72     12.57 o 
  -5  14   2      612.52      609.11     36.48 o 
  -4  14   2        1.71        9.42     12.66 o 
  -3  14   2        9.50        2.68     11.34 o 
  -2  14   2        0.24        8.72      9.05 o 
  -1  14   2      305.56      372.81     18.91 o 
   0  14   2        0.80        0.00      8.92 o 
   1  14   2       82.57       71.48     13.19 o 
   2  14   2        0.41        5.26     11.31 o 
   3  14   2      195.44      195.16     26.89 o 
   4  14   2       42.69        4.31     15.64 o 
   5  14   2      238.59      273.73     19.05 o 
   6  14   2        0.05        0.00     11.04 o 
   7  14   2       12.64       12.87     14.55 o 
   8  14   2        2.27        8.80     11.85 o 
   9  14   2      172.20      150.77     32.35 o 
  10  14   2        4.67       13.89     13.23 o 
  11  14   2       17.10        0.00     12.87 o 
  12  14   2        3.43       10.51     14.72 o 
 -11  15   2       27.19       18.25     16.27 o 
 -10  15   2        0.09        0.00     14.42 o 
  -9  15   2        0.01       17.72     16.15 o 
  -8  15   2        4.76        0.25     14.97 o 
  -7  15   2        2.78        1.22     14.11 o 
  -6  15   2       19.84       28.71     14.95 o 
  -5  15   2       19.19       55.40     15.97 o 
  -4  15   2       76.56       81.26     16.64 o 
  -3  15   2      116.19      148.72     19.58 o 
  -2  15   2        0.35        0.00     12.41 o 
  -1  15   2        2.21        0.00     20.72 o 
   0  15   2       48.13       81.38     19.72 o 
   1  15   2       26.38       39.87     16.55 o 
   2  15   2        4.62        8.35     13.60 o 
   3  15   2        4.20        0.00     15.11 o 
   4  15   2       81.83       78.64     29.70 o 
   5  15   2       15.73       26.41     13.78 o 
   6  15   2        0.08        0.00     11.65 o 
   7  15   2       67.22       79.92     15.70 o 
   8  15   2        7.09       15.99     12.95 o 
   9  15   2       13.11       15.20     13.22 o 
  10  15   2       12.00        1.66     14.09 o 
  -9  16   2        2.96        0.00     16.48 o 
  -8  16   2      117.19       90.74     18.77 o 
  -7  16   2       14.69       33.02     19.99 o 
  -6  16   2        0.00        7.83     15.59 o 
  -5  16   2        7.50        4.18     14.87 o 
  -4  16   2        1.22       22.88     15.37 o 
  -3  16   2        1.62        0.00     14.07 o 
  -2  16   2        2.91        1.54     14.42 o 
  -1  16   2        0.14        0.00     16.78 o 
   0  16   2        0.09        0.00     19.97 o 
   2  16   2       91.14       86.19     31.41 o 
   3  16   2        4.83        0.00     22.16 o 
   4  16   2        0.27        1.70     21.67 o 
   5  16   2        2.19        0.00     19.97 o 
   6  16   2        2.32        0.00     22.40 o 
   7  16   2       10.31        0.00     14.72 o 
   8  16   2        1.96        0.00     15.92 o 
  -5  17   2       45.67       55.28     18.37 o 
  -4  17   2        0.00        0.00     16.41 o 
  -3  17   2       57.80       86.42     22.95 o 
  -2  17   2        1.36        0.00     26.30 o 
  -1  17   2       11.24        0.00     26.30 o 
   1  17   2        4.84       14.12     23.86 o 
   2  17   2        5.03       46.75     23.62 o 
   3  17   2        4.13        4.87     25.56 o 
   4  17   2        1.50        0.00     23.86 o 
   5  17   2        3.40       23.37     24.83 o 
 -21   1   3       72.93       51.98     14.21 o 
 -20   1   3       80.63       84.21     14.38 o 
 -19   1   3      307.14      309.55     20.96 o 
 -18   1   3       25.80       43.43     10.90 o 
 -17   1   3      228.25      257.29     16.26 o 
 -16   1   3      184.65      205.48     14.58 o 
 -15   1   3      155.61      159.96     12.29 o 
 -14   1   3      231.40      244.60     13.52 o 
 -13   1   3      627.48      594.02     19.10 o 
 -12   1   3      173.99      184.18     15.30 o 
 -11   1   3     2355.59     2477.39     43.13 o 
 -10   1   3        3.15        2.23      3.42 o 
  -9   1   3      532.96      447.18     11.68 o 
  -8   1   3       96.47       87.66      5.42 o 
  -7   1   3     2011.82     2260.04     37.88 o 
  -6   1   3       13.64       11.27      2.84 o 
  -5   1   3     1874.65     1967.86     32.88 o 
  -4   1   3      531.20      500.54     10.74 o 
  -3   1   3      161.09      208.44      6.61 o 
  -2   1   3     1755.37     1550.50     32.08 o 
  -1   1   3     6510.03     6291.06     95.74 o 
   0   1   3      507.50      493.63     10.72 o 
   1   1   3      165.57      171.20      5.11 o 
   2   1   3       73.99       90.36      5.07 o 
   3   1   3       35.08       38.32      3.22 o 
   4   1   3       39.25       31.59      3.68 o 
   5   1   3      262.99      256.02      7.91 o 
   6   1   3       19.48       19.10      3.09 o 
   7   1   3     4328.21     4097.61     74.51 o 
   8   1   3       14.06        7.78      3.52 o 
   9   1   3       22.60       32.35      4.67 o 
  10   1   3        1.90        0.00      3.88 o 
  11   1   3      151.42      136.03      8.02 o 
  12   1   3        8.64       14.83      5.73 o 
  13   1   3      196.18      224.96     11.97 o 
  14   1   3       54.09       52.38      8.15 o 
  15   1   3        4.38       11.79      7.56 o 
  16   1   3       91.12      127.73     14.14 o 
  17   1   3       69.18       37.69     10.40 o 
  18   1   3        0.00       12.52     10.09 o 
  19   1   3       75.99       48.26     15.67 o 
  20   1   3       19.17       11.20     17.74 o 
 -21   2   3      182.70      134.53     25.19 o 
 -20   2   3       27.81       32.25     11.96 o 
 -19   2   3      101.19       88.35     14.19 o 
 -18   2   3       20.34       32.94     10.78 o 
 -17   2   3      199.35      189.09     14.98 o 
 -16   2   3       90.59       84.23     10.84 o 
 -15   2   3      175.70      163.54     13.53 o 
 -14   2   3       10.42       12.77      6.86 o 
 -13   2   3      319.26      405.46     16.38 o 
 -12   2   3      310.28      296.23     12.35 o 
 -11   2   3      351.73      387.73     13.40 o 
 -10   2   3      235.31      232.54     10.05 o 
  -9   2   3     1076.28     1010.02     20.27 o 
  -8   2   3       77.66       78.63      5.10 o 
  -7   2   3      258.95      309.47      8.82 o 
  -6   2   3      130.72      153.98      8.18 o 
  -5   2   3      322.72      263.47      7.99 o 
  -4   2   3      170.36      149.52      5.45 o 
  -3   2   3        3.00        2.25      2.11 o 
  -2   2   3       17.93       21.54      2.89 o 
  -1   2   3     1829.23     1708.52     28.11 o 
   0   2   3        1.05        2.59      1.73 o 
   1   2   3     2802.55     2581.65     47.32 o 
   2   2   3       33.42       37.20      3.09 o 
   3   2   3     1596.61     1359.31     24.70 o 
   4   2   3       12.11       20.80      2.98 o 
   5   2   3     2929.40     2949.26     50.32 o 
   6   2   3        0.18        0.00      3.01 o 
   7   2   3      424.58      411.69     10.36 o 
   8   2   3        1.58        2.94      3.47 o 
   9   2   3      141.10      128.63      7.13 o 
  10   2   3       86.10       88.30      6.60 o 
  11   2   3        2.71        0.00      5.43 o 
  12   2   3       56.04       49.80      6.44 o 
  13   2   3      146.61      164.11     10.84 o 
  14   2   3        8.52        1.15      6.68 o 
  15   2   3        5.47       18.43      9.10 o 
  16   2   3        7.31        0.00      7.79 o 
  17   2   3       73.43      103.94     13.34 o 
  18   2   3        2.70        0.00     11.67 o 
  19   2   3       17.77        0.00     16.60 o 
  20   2   3        0.44        0.00     15.15 o 
 -21   3   3       15.29        7.46     12.86 o 
 -20   3   3      316.54      298.97     34.09 o 
 -19   3   3        3.20        2.62     10.80 o 
 -18   3   3      112.04       95.66     13.46 o 
 -17   3   3       11.61       10.65      9.92 o 
 -16   3   3        0.48        3.53      7.89 o 
 -15   3   3       66.73       60.08     18.29 o 
 -14   3   3       96.45       96.38     10.49 o 
 -13   3   3        2.26        0.00      5.63 o 
 -12   3   3      861.01      814.58     27.27 o 
 -11   3   3        0.02        7.28      4.53 o 
 -10   3   3       86.42      112.47      7.67 o 
  -9   3   3       15.03       11.97      4.04 o 
  -8   3   3     1591.51     1732.51     36.70 o 
  -7   3   3       29.99       29.99      4.20 o 
  -6   3   3     1698.10     1746.04     32.85 o 
  -5   3   3       51.66       53.02      3.89 o 
  -4   3   3      938.27      843.49     16.03 o 
  -3   3   3      275.21      274.42      7.20 o 
  -2   3   3      109.29      117.20      4.91 o 
  -1   3   3        1.29        1.96      1.95 o 
   0   3   3     1492.20     1223.75     20.80 o 
   1   3   3      153.52      138.92      5.67 o 
   2   3   3     1158.61     1027.31     20.88 o 
   3   3   3      151.44      133.57      5.34 o 
   4   3   3      515.87      438.17     11.38 o 
   5   3   3        0.77        4.65      2.58 o 
   6   3   3      168.24      151.83      8.41 o 
   7   3   3      147.43      131.58      6.68 o 
   8   3   3       24.72       31.19      6.25 o 
   9   3   3        4.31        3.49      3.94 o 
  10   3   3       21.59       31.04      5.28 o 
  11   3   3        5.27        6.30      6.54 o 
  12   3   3        5.04        0.00      5.45 o 
  13   3   3       31.43       28.77      7.04 o 
  14   3   3      195.32      200.31     12.43 o 
  15   3   3        0.53        0.00      9.73 o 
  16   3   3       10.74       34.43     11.12 o 
  17   3   3       18.91       13.54     11.32 o 
  18   3   3        9.52        0.00     13.18 o 
  19   3   3        5.95        7.10     16.76 o 
  20   3   3       23.38       40.28     18.50 o 
 -20   4   3       23.45       36.32     13.20 o 
 -19   4   3        6.67        5.36     11.09 o 
 -18   4   3       10.40        4.63     10.68 o 
 -17   4   3      502.85      483.66     22.05 o 
 -16   4   3       75.95       77.95     11.90 o 
 -15   4   3       81.42      103.18     11.97 o 
 -14   4   3     1804.33     1748.25     41.45 o 
 -13   4   3      433.14      454.73     19.53 o 
 -12   4   3      186.26      176.89     13.25 o 
 -11   4   3     1596.91     1404.90     33.09 o 
 -10   4   3      412.84      466.10     14.67 o 
  -9   4   3       11.39        5.12      3.84 o 
  -8   4   3        5.97        4.99      3.69 o 
  -7   4   3     1126.72     1141.74     23.83 o 
  -6   4   3      690.44      667.36     15.70 o 
  -5   4   3     2811.40     2984.84     52.44 o 
  -4   4   3      590.31      641.75     13.12 o 
  -3   4   3     2094.48     1976.38     32.78 o 
  -2   4   3      304.03      282.63      7.35 o 
  -1   4   3      128.30      132.25      4.65 o 
   0   4   3       53.19       55.21      4.38 o 
   1   4   3       22.42       36.48      3.78 o 
   2   4   3        1.27        1.09      2.83 o 
   3   4   3        3.35        3.91      5.43 o 
   4   4   3      273.21      251.02      8.72 o 
   5   4   3       52.05       57.53      4.35 o 
   6   4   3        4.80        2.70      3.07 o 
   7   4   3      120.41      119.05      6.74 o 
   8   4   3      137.77      151.86      8.59 o 
   9   4   3      260.76      231.00     16.74 o 
  10   4   3      432.10      408.03     15.50 o 
  11   4   3      152.03      147.51     10.49 o 
  12   4   3       20.79       21.01      7.35 o 
  13   4   3      103.13      120.32     17.00 o 
  14   4   3        0.11        0.00      7.62 o 
  15   4   3       73.05       89.65     12.40 o 
  16   4   3      121.21      111.39     16.80 o 
  17   4   3       26.63       48.70     16.18 o 
  18   4   3       10.81       17.63     14.12 o 
  19   4   3        8.94       13.94     15.38 o 
 -20   5   3        0.04        7.16     13.28 o 
 -19   5   3       14.98       16.86     12.50 o 
 -18   5   3       24.84        8.83     11.61 o 
 -17   5   3      312.26      320.96     18.98 o 
 -16   5   3       12.65        9.65      9.70 o 
 -15   5   3     1893.41     1745.26     42.17 o 
 -14   5   3        0.02        2.04      7.61 o 
 -13   5   3      355.24      343.02     15.93 o 
 -12   5   3       61.86       65.18      7.89 o 
 -11   5   3      219.78      222.74     13.46 o 
 -10   5   3      165.10      177.99      9.52 o 
  -9   5   3      233.04      251.50     17.56 o 
  -8   5   3       49.99       56.42      5.62 o 
  -7   5   3       40.75       22.46      4.27 o 
  -6   5   3       13.07        9.56      5.05 o 
  -5   5   3      145.61      140.48      7.45 o 
  -4   5   3       24.26       17.10      3.65 o 
  -3   5   3      932.41      951.53     17.67 o 
  -2   5   3      103.12      107.33      4.65 o 
  -1   5   3      900.56      947.02     20.74 o 
   0   5   3       78.44       73.54      7.73 o 
   1   5   3      113.33       91.18      5.61 o 
   2   5   3        2.78        0.00      2.81 o 
   3   5   3       18.22       10.45      3.53 o 
   4   5   3       52.14       55.51      5.52 o 
   5   5   3      226.68      198.22     10.72 o 
   6   5   3      124.23      137.60      9.99 o 
   7   5   3      254.93      251.08     14.25 o 
   8   5   3       45.84       44.26      6.31 o 
   9   5   3      293.15      301.00     13.40 o 
  10   5   3        1.79        9.01      6.04 o 
  11   5   3      157.59      161.81     11.39 o 
  12   5   3        0.37       14.03      7.00 o 
  13   5   3        3.68        8.34      7.57 o 
  14   5   3        6.57       11.16      8.54 o 
  15   5   3       20.83       15.26      9.53 o 
  16   5   3        2.74        0.00     12.71 o 
  17   5   3        0.20        0.00     15.30 o 
  18   5   3       23.00        9.18     15.84 o 
  19   5   3       25.47        0.00     16.27 o 
 -20   6   3       17.73       10.76     13.93 o 
 -19   6   3        3.27        6.47     12.83 o 
 -18   6   3       24.09       24.05     12.39 o 
 -17   6   3        1.07        8.60     10.85 o 
 -16   6   3       82.06       77.07     12.12 o 
 -15   6   3       15.31       11.31      9.91 o 
 -14   6   3       98.59      129.10     12.18 o 
 -13   6   3      142.60      129.02     10.61 o 
 -12   6   3      105.44       87.72      8.53 o 
 -11   6   3      106.25      116.60      8.82 o 
 -10   6   3        9.47       15.56      6.93 o 
  -9   6   3       63.85       67.34      6.42 o 
  -8   6   3      737.67      708.96     17.81 o 
  -7   6   3        2.75        8.45      3.92 o 
  -6   6   3        6.05        0.68      3.58 o 
  -5   6   3        4.85        2.52      3.42 o 
  -4   6   3       71.98       84.88      5.56 o 
  -3   6   3       24.91       25.83      3.68 o 
  -2   6   3      629.86      660.27     13.38 o 
  -1   6   3       24.20       33.06      4.43 o 
   0   6   3      675.63      587.48     15.00 o 
   1   6   3       65.91       75.52      5.86 o 
   2   6   3     1748.97     1704.63     34.40 o 
   3   6   3        4.09        3.04      3.27 o 
   4   6   3     1173.78     1043.94     26.02 o 
   5   6   3       53.92       62.21      6.57 o 
   6   6   3       10.16       14.23      5.76 o 
   7   6   3       55.95       52.66      8.83 o 
   8   6   3       67.70       93.46     18.86 o 
   9   6   3        1.36        0.00      5.09 o 
  10   6   3        0.03        1.17      6.53 o 
  11   6   3        5.68       13.57      9.81 o 
  12   6   3        1.23        0.00      8.10 o 
  13   6   3        0.72        0.00      7.47 o 
  14   6   3       87.06       80.70     11.51 o 
  15   6   3       36.00       62.09     13.30 o 
  16   6   3        1.45       16.79     12.53 o 
  17   6   3        4.73        9.79     14.09 o 
  18   6   3       16.53       15.79     15.69 o 
  19   6   3       22.90       22.42     19.97 o 
 -19   7   3        5.33       28.41     14.10 o 
 -18   7   3       76.13       78.47     14.37 o 
 -17   7   3       89.74       68.04     12.98 o 
 -16   7   3       50.01       40.27     11.71 o 
 -15   7   3        0.12        0.00      8.49 o 
 -14   7   3       14.22       22.53      8.30 o 
 -13   7   3       21.87       19.29      7.67 o 
 -12   7   3      447.93      425.11     18.10 o 
 -11   7   3        2.66       13.33      6.30 o 
 -10   7   3      394.42      379.52     14.07 o 
  -9   7   3       83.42       91.83      7.71 o 
  -8   7   3       56.65       75.34      7.04 o 
  -7   7   3        0.18        0.00      4.10 o 
  -6   7   3      761.05      700.63     19.95 o 
  -5   7   3      410.48      395.33     11.97 o 
  -4   7   3      656.76      633.06     15.25 o 
  -3   7   3     1079.29     1039.79     19.60 o 
  -2   7   3      132.08      148.51      7.88 o 
  -1   7   3       21.43       29.83      4.77 o 
   0   7   3      449.08      431.65     12.76 o 
   1   7   3        1.21        1.59      3.44 o 
   2   7   3      143.37      133.19      7.42 o 
   3   7   3      116.88      123.55      7.98 o 
   4   7   3      233.08      241.99     12.65 o 
   5   7   3        1.64        0.00      3.90 o 
   6   7   3       86.18       93.93      8.11 o 
   7   7   3       18.00       25.24      7.28 o 
   8   7   3       91.84       99.88     10.62 o 
   9   7   3      367.11      359.80     15.29 o 
  10   7   3       32.24       52.55      7.86 o 
  11   7   3       30.32       31.48      9.59 o 
  12   7   3       47.70       45.05      9.74 o 
  13   7   3       35.49       34.94     13.00 o 
  14   7   3        2.47        5.81      9.60 o 
  15   7   3       16.98       26.22     15.85 o 
  16   7   3        7.73        8.83     12.47 o 
  17   7   3        8.70        0.00     14.45 o 
  18   7   3       11.29       19.56     28.10 o 
 -19   8   3      132.53      140.43     17.99 o 
 -18   8   3       12.59       10.41     11.79 o 
 -17   8   3       79.37       69.48     12.83 o 
 -16   8   3       19.03       25.86     11.07 o 
 -15   8   3      117.60      131.10     12.92 o 
 -14   8   3        3.37        0.00      8.51 o 
 -13   8   3      221.86      252.49     16.17 o 
 -12   8   3       10.13       12.03      7.27 o 
 -11   8   3      537.08      502.33     17.56 o 
 -10   8   3        7.18       12.83      6.11 o 
  -9   8   3      683.19      650.81     18.33 o 
  -8   8   3       11.35        9.09      5.39 o 
  -7   8   3     2027.61     1887.26     37.21 o 
  -6   8   3        1.32        0.00      4.28 o 
  -5   8   3       65.19       78.66      6.35 o 
  -4   8   3       17.92       14.81      5.68 o 
  -3   8   3      187.93      169.44     14.24 o 
  -2   8   3       34.79       27.26      5.13 o 
  -1   8   3     2132.93     2076.19     41.72 o 
   0   8   3        6.61        7.56      4.41 o 
   1   8   3        2.33        5.23      3.96 o 
   2   8   3      104.46      119.12      7.59 o 
   3   8   3       78.59       72.25      7.37 o 
   4   8   3       11.37       11.47      4.90 o 
   5   8   3       41.30       47.10      7.61 o 
   6   8   3       90.53       91.96      8.49 o 
   7   8   3      669.03      622.40     24.59 o 
   8   8   3        0.29        1.39      5.82 o 
   9   8   3        6.57        0.00      5.90 o 
  10   8   3       35.45       48.26      8.32 o 
  11   8   3        4.17       10.68      7.91 o 
  12   8   3       70.74       81.15     13.10 o 
  13   8   3      601.56      568.57     26.70 o 
  14   8   3       54.66       62.41     14.25 o 
  15   8   3       26.65       23.97     13.33 o 
  16   8   3        1.45       28.92     13.34 o 
  17   8   3       53.44       53.27     16.15 o 
 -18   9   3      341.36      352.39     20.29 o 
 -17   9   3        5.66       10.08     11.66 o 
 -16   9   3      280.06      278.05     17.25 o 
 -15   9   3       33.05       35.85     10.50 o 
 -14   9   3       46.89       37.90     10.31 o 
 -13   9   3        5.35       18.03      8.84 o 
 -12   9   3      280.89      305.37     17.68 o 
 -11   9   3      112.57      133.05     10.89 o 
 -10   9   3       34.83       26.75      7.25 o 
  -9   9   3        2.69        0.35      5.99 o 
  -8   9   3     3564.46     3284.43     60.38 o 
  -7   9   3      286.82      266.54     14.18 o 
  -6   9   3       12.87       14.78      6.50 o 
  -5   9   3       85.10      108.57      9.40 o 
  -4   9   3        9.35        4.78      5.93 o 
  -3   9   3      109.07      140.97     10.28 o 
  -2   9   3      117.60      120.70      9.47 o 
  -1   9   3        2.98        2.74      4.57 o 
   0   9   3      410.07      395.97     13.67 o 
   1   9   3       90.28       86.80      7.52 o 
   2   9   3     1019.93     1067.01     31.35 o 
   3   9   3        0.59        7.81      5.29 o 
   4   9   3      878.85      869.67     24.25 o 
   5   9   3       52.87       61.89      8.00 o 
   6   9   3        1.47        0.00      6.93 o 
   7   9   3       16.84       23.70      8.24 o 
   8   9   3      110.12      108.40     13.25 o 
   9   9   3       15.18       22.45      7.83 o 
  10   9   3        1.24       10.55      7.84 o 
  11   9   3       24.54       19.28     10.74 o 
  12   9   3        0.39       14.56     11.04 o 
  13   9   3        1.99        8.47     11.45 o 
  14   9   3      265.79      259.97     20.60 o 
  15   9   3       41.87       21.79     13.66 o 
  16   9   3       93.52      101.13     31.07 o 
  17   9   3        9.74       17.37     21.05 o 
 -17  10   3       10.19        8.65     11.54 o 
 -16  10   3       76.11       79.21     13.77 o 
 -15  10   3       18.93        0.08     10.68 o 
 -14  10   3      406.96      422.06     19.12 o 
 -13  10   3        9.52       11.81      9.87 o 
 -12  10   3      774.33      700.75     24.72 o 
 -11  10   3       20.52       17.49     10.00 o 
 -10  10   3       31.05       26.84     10.15 o 
  -9  10   3      178.50      163.45     13.48 o 
  -8  10   3      822.72      725.10     24.38 o 
  -7  10   3        8.74       16.05      7.41 o 
  -6  10   3      738.04      706.81     23.32 o 
  -5  10   3       15.47       14.47      6.86 o 
  -4  10   3       44.75       73.00      9.07 o 
  -3  10   3       88.88      103.37      9.46 o 
  -2  10   3      228.81      240.21     12.92 o 
  -1  10   3       25.86       29.88      6.86 o 
   0  10   3      690.49      749.04     33.16 o 
   1  10   3        2.48        0.00      5.73 o 
   2  10   3       17.71       15.08      8.25 o 
   3  10   3      104.41      115.79     10.01 o 
   4  10   3       58.33       70.16     12.67 o 
   5  10   3        5.01        0.83      6.03 o 
   6  10   3      699.42      793.55     24.15 o 
   7  10   3       28.97       24.23      7.87 o 
   8  10   3       30.13       20.68      8.08 o 
   9  10   3        0.00        5.14      7.94 o 
  10  10   3       19.51       22.24     11.08 o 
  11  10   3       59.68       77.77     13.74 o 
  12  10   3       62.25       95.25     15.04 o 
  13  10   3        5.62       13.58     12.69 o 
  14  10   3      222.24      215.75     19.76 o 
  15  10   3       13.32       26.37     13.73 o 
  16  10   3        0.45        0.00     14.48 o 
 -16  11   3        0.47        0.00     13.67 o 
 -15  11   3        0.60        0.00     15.01 o 
 -14  11   3        0.00        0.00     12.02 o 
 -13  11   3      114.61      112.87     15.86 o 
 -12  11   3        0.16        0.00     10.47 o 
 -11  11   3       98.49      153.86     15.09 o 
 -10  11   3        0.28        0.00      9.31 o 
  -9  11   3      153.26      148.11     13.75 o 
  -8  11   3        0.37        0.00      8.14 o 
  -7  11   3       60.84       58.67     10.05 o 
  -6  11   3        2.21        7.01      7.50 o 
  -5  11   3      822.08      705.20     23.67 o 
  -4  11   3       22.02       32.56      7.81 o 
  -3  11   3       46.06       47.97      8.25 o 
  -2  11   3       18.60       32.32      7.53 o 
  -1  11   3      399.53      364.41     25.75 o 
   0  11   3       42.75       58.78     12.16 o 
   1  11   3      111.16      125.03     11.97 o 
   2  11   3        3.53        0.00      6.76 o 
   3  11   3       51.81       51.03      9.41 o 
   4  11   3        0.27        0.00      7.50 o 
   5  11   3      162.08      202.39     13.30 o 
   6  11   3       13.87       15.67      8.22 o 
   7  11   3      149.68      136.72     12.37 o 
   8  11   3        2.70       18.82     10.38 o 
   9  11   3      134.70      134.50     15.32 o 
  10  11   3       55.48       77.10     13.71 o 
  11  11   3      283.79      273.69     20.57 o 
  12  11   3       21.56       17.65     12.40 o 
  13  11   3        0.27        3.51     12.49 o 
  14  11   3        0.24        0.00     12.77 o 
  15  11   3        8.28       11.50     14.00 o 
 -15  12   3        4.21        0.00     16.23 o 
 -14  12   3       36.84        1.55     14.64 o 
 -13  12   3        1.51        0.00     11.73 o 
 -12  12   3       45.60       37.16     20.30 o 
 -11  12   3       15.13        0.00     11.01 o 
 -10  12   3      650.43      658.89     46.21 o 
  -9  12   3        4.53       10.11      9.86 o 
  -8  12   3       38.32       25.13      9.93 o 
  -7  12   3        5.47        0.00      8.45 o 
  -6  12   3        0.27        9.42      8.47 o 
  -5  12   3       50.37       57.18     10.12 o 
  -4  12   3      137.85      162.65     12.97 o 
  -3  12   3      238.06      226.69     14.50 o 
  -2  12   3      371.54      437.81     18.88 o 
  -1  12   3      325.98      328.61     18.61 o 
   0  12   3      106.64      118.04     12.38 o 
   1  12   3      494.77      491.21     22.29 o 
   2  12   3       33.06       35.48     10.01 o 
   3  12   3      114.26      122.76     13.28 o 
   4  12   3       88.64       94.84     11.18 o 
   5  12   3      444.47      453.11     29.90 o 
   6  12   3        2.41        5.28      9.19 o 
   7  12   3      122.14      122.86     14.88 o 
   8  12   3       10.32       20.43     11.90 o 
   9  12   3       50.73       49.43     13.02 o 
  10  12   3      148.85      175.62     18.26 o 
  11  12   3        1.75        0.00     11.48 o 
  12  12   3       26.73       14.19     12.56 o 
  13  12   3        4.41       20.96     13.66 o 
  14  12   3        6.70        0.00     14.35 o 
 -14  13   3        1.47        0.00     15.68 o 
 -13  13   3       24.95       25.55     17.44 o 
 -12  13   3      225.69      177.21     22.87 o 
 -11  13   3        4.46        0.00     11.99 o 
 -10  13   3       26.92       20.34     11.71 o 
  -9  13   3        8.73        0.00     10.66 o 
  -8  13   3       79.75       69.49     13.01 o 
  -7  13   3       11.84       11.34     10.67 o 
  -6  13   3      271.38      277.36     22.93 o 
  -5  13   3       45.79       29.61     10.16 o 
  -4  13   3      145.51      139.99     30.08 o 
  -3  13   3       83.83       50.70     12.51 o 
  -2  13   3      162.70      186.27     16.41 o 
  -1  13   3        2.80        0.00      9.63 o 
   0  13   3       54.75       70.76     12.69 o 
   1  13   3        0.13        1.14      9.27 o 
   2  13   3      655.04      646.21     51.89 o 
   3  13   3        7.95        6.13      9.53 o 
   4  13   3      283.47      295.02     24.33 o 
   5  13   3       23.18       20.53      9.65 o 
   6  13   3      105.79       72.73     18.89 o 
   7  13   3       30.59       37.01     12.59 o 
   8  13   3       49.80       33.89     13.06 o 
   9  13   3        8.15       25.48     12.63 o 
  10  13   3       80.20      109.99     16.88 o 
  11  13   3       11.92       20.96     14.29 o 
  12  13   3       43.21       48.13     15.59 o 
  13  13   3        1.19       20.36     14.59 o 
 -12  14   3        0.05        0.00     17.78 o 
 -11  14   3      104.38      128.68     27.40 o 
 -10  14   3        0.10       13.14     15.00 o 
  -9  14   3       50.33       55.98     17.91 o 
  -8  14   3        0.00        0.00     14.00 o 
  -7  14   3      110.48      140.82     15.27 o 
  -6  14   3        6.62        6.16     11.30 o 
  -5  14   3        3.33       14.07     10.76 o 
  -4  14   3        8.95       17.86     10.85 o 
  -3  14   3        9.51        3.41     11.01 o 
  -2  14   3        3.90        1.37     10.41 o 
  -1  14   3        2.95        6.67     10.26 o 
   0  14   3        2.85       21.20     11.17 o 
   1  14   3      244.83      252.43     18.62 o 
   2  14   3       11.85       38.59     23.72 o 
   3  14   3       22.90       32.88     14.31 o 
   4  14   3       25.06       21.85     23.14 o 
   5  14   3      144.23      139.29     19.57 o 
   6  14   3        3.83        0.00     12.72 o 
   7  14   3       25.52       21.70     13.01 o 
   8  14   3        7.29       26.28     14.94 o 
   9  14   3        3.05        3.77     12.88 o 
  10  14   3        5.48       11.83     13.65 o 
  11  14   3        5.29       11.84     14.59 o 
 -10  15   3       34.29       26.14     17.83 o 
  -9  15   3        0.14        0.00     15.21 o 
  -8  15   3        0.00        1.24     15.58 o 
  -7  15   3        7.23        0.00     14.71 o 
  -6  15   3        7.36        0.35     15.14 o 
  -5  15   3        6.81       10.98     14.09 o 
  -4  15   3        9.74        0.00     16.60 o 
  -3  15   3       48.43       56.16     14.78 o 
  -2  15   3      183.48      201.15     19.31 o 
  -1  15   3        0.01        0.00     12.57 o 
   0  15   3       19.28       24.91     13.02 o 
   1  15   3       35.83       41.27     13.60 o 
   2  15   3        8.90       18.06     12.71 o 
   3  15   3        4.49        0.00     19.89 o 
   4  15   3       27.25        0.00     13.87 o 
   5  15   3       34.91       22.89     21.67 o 
   6  15   3        5.10       10.16     13.65 o 
   7  15   3        0.05       12.50     13.41 o 
   8  15   3       25.17       31.28     19.47 o 
   9  15   3        1.52       18.20     14.57 o 
  -8  16   3       58.21       78.56     22.65 o 
  -7  16   3        8.47       20.71     16.75 o 
  -6  16   3      153.59      166.92     26.48 o 
  -5  16   3        0.00        0.00     18.42 o 
  -4  16   3       91.08      130.33     25.43 o 
  -3  16   3        0.13        0.00     17.77 o 
  -2  16   3       22.07        2.76     18.26 o 
  -1  16   3        0.07        0.00     17.90 o 
   0  16   3       20.56       10.05     18.26 o 
   1  16   3        1.46        0.00     15.82 o 
   2  16   3       41.12        9.49     26.74 o 
   3  16   3       11.06        0.00     14.62 o 
   4  16   3       47.59       37.44     23.29 o 
   5  16   3        1.00        0.00     13.04 o 
   6  16   3        0.00        0.00     13.73 o 
  -3  17   3        1.52        9.46     19.62 o 
  -2  17   3        4.50       20.37     19.01 o 
  -1  17   3       20.61       36.63     20.27 o 
   0  17   3        2.01        0.00     28.24 o 
 -20   0   4       33.03       26.46     18.15 o 
 -19   0   4        2.87        0.00     14.10 o 
 -18   0   4       11.35       39.89     16.51 o 
 -17   0   4        0.36        0.51     13.06 o 
 -16   0   4      618.00      577.57     32.58 o 
 -15   0   4        0.60        0.00     14.31 o 
 -14   0   4        1.59        6.73      9.46 o 
 -13   0   4        1.52        0.00     10.91 o 
 -12   0   4      283.43      288.08     27.25 o 
 -11   0   4        1.55        0.00      5.70 o 
 -10   0   4       66.88       94.46      9.31 o 
  -9   0   4        3.63        4.50      4.98 o 
  -8   0   4     1065.45     1029.53     29.03 o 
  -7   0   4        1.79        0.00      4.13 o 
  -6   0   4     7298.62     7554.77    164.77 o 
  -5   0   4      312.58      263.65     13.53 o 
  -4   0   4     3369.55     3343.51     75.62 o 
  -3   0   4        3.78        5.48      4.43 o 
  -2   0   4        0.30       11.94      3.68 o 
  -1   0   4       27.92       28.81      4.29 o 
   0   0   4     1053.97     1286.85     31.94 o 
   1   0   4       84.42       63.46      5.54 o 
   2   0   4      305.01      356.34     12.23 o 
   3   0   4      662.29      564.33     16.93 o 
   4   0   4    34842.95    35112.35    739.39 o 
   5   0   4      427.14      394.37     13.96 o 
   6   0   4      789.27      638.57     23.35 o 
   7   0   4       89.87       92.40      9.91 o 
   8   0   4      335.22      374.01     20.59 o 
   9   0   4       11.33        2.91      9.52 o 
  10   0   4        1.02        2.06     12.08 o 
  11   0   4        5.50       11.70      9.36 o 
  12   0   4      113.94      155.63     15.51 o 
  13   0   4       95.79      112.52     20.71 o 
  14   0   4      124.54       88.52     13.82 o 
  15   0   4        3.49       14.18     14.51 o 
  16   0   4       14.71       17.71     20.53 o 
  17   0   4       20.06       13.68     13.81 o 
  18   0   4        2.99       14.66     15.20 o 
  19   0   4        1.00       13.88     21.67 o 
 -20   1   4       45.45       23.24     13.08 o 
 -19   1   4       70.09       86.85     14.56 o 
 -18   1   4      206.19      242.56     17.64 o 
 -17   1   4       35.84       66.52     11.81 o 
 -16   1   4      133.52      146.41     13.54 o 
 -15   1   4      420.83      399.76     21.09 o 
 -14   1   4       66.76       74.32      9.62 o 
 -13   1   4      538.54      503.44     18.93 o 
 -12   1   4      194.64      188.61     10.40 o 
 -11   1   4      261.88      236.09     10.85 o 
 -10   1   4      996.35      920.82     21.64 o 
  -9   1   4        3.64        7.70      3.46 o 
  -8   1   4       72.30       67.45      6.42 o 
  -7   1   4      155.40      139.87      6.51 o 
  -6   1   4      333.05      359.22      9.75 o 
  -5   1   4        4.89        4.31      2.68 o 
  -4   1   4      825.98      828.86     16.37 o 
  -3   1   4       64.52       67.57      4.53 o 
  -2   1   4       46.02       37.07      3.51 o 
  -1   1   4     1547.89     1422.71     24.61 o 
   0   1   4     2639.16     2582.68     44.88 o 
   1   1   4      274.97      262.41      7.28 o 
   2   1   4      238.16      261.88      7.29 o 
   3   1   4       23.11       29.68      3.57 o 
   4   1   4      291.94      291.02     11.25 o 
   5   1   4        2.20        0.00      3.47 o 
   6   1   4      255.99      249.34     10.31 o 
   7   1   4      246.24      250.06      9.23 o 
   8   1   4      132.33      115.05      7.72 o 
   9   1   4      183.97      143.59      9.07 o 
  10   1   4       22.96       25.61      5.87 o 
  11   1   4       61.94       61.15      8.94 o 
  12   1   4       11.14       26.14      6.59 o 
  13   1   4        0.31        0.00      6.31 o 
  14   1   4       62.33       51.83      9.60 o 
  15   1   4       70.02       60.41      9.99 o 
  16   1   4       12.91        3.68     10.38 o 
  17   1   4        1.43        1.50     12.38 o 
  18   1   4        4.44        8.48     12.41 o 
  19   1   4        5.31        0.00     13.17 o 
 -20   2   4       36.24       12.88     12.42 o 
 -19   2   4        8.48        7.75     11.44 o 
 -18   2   4       10.03       12.24     10.66 o 
 -17   2   4       99.90      143.18     14.13 o 
 -16   2   4       56.26       60.03     11.00 o 
 -15   2   4      267.07      238.58     15.07 o 
 -14   2   4       55.03       63.49     10.83 o 
 -13   2   4       24.48       24.23      6.54 o 
 -12   2   4       41.32       59.31      7.22 o 
 -11   2   4     1377.80     1275.21     28.12 o 
 -10   2   4       87.25       78.74      7.08 o 
  -9   2   4      585.50      579.85     15.59 o 
  -8   2   4       74.70       70.89      5.40 o 
  -7   2   4      642.82      569.75     13.23 o 
  -6   2   4       59.95       50.83      4.40 o 
  -5   2   4      521.57      538.03     13.23 o 
  -4   2   4      144.88      145.91      5.95 o 
  -3   2   4      350.86      352.63      8.95 o 
  -2   2   4        8.36        6.65      2.67 o 
  -1   2   4        0.02        3.91      2.22 o 
   0   2   4       29.28       26.77      3.00 o 
   1   2   4      220.19      184.12      7.14 o 
   2   2   4     1544.39     1414.03     26.28 o 
   3   2   4       38.95       40.57      3.89 o 
   4   2   4      241.10      208.34      7.34 o 
   5   2   4       18.11       20.30      3.68 o 
   6   2   4        4.80        2.26      3.32 o 
   7   2   4        2.28        9.65      3.90 o 
   8   2   4       12.54       13.78      4.54 o 
   9   2   4       28.40       27.76      5.92 o 
  10   2   4       34.44       25.78      6.38 o 
  11   2   4       70.59       78.68      7.97 o 
  12   2   4      126.94      135.72     10.52 o 
  13   2   4       28.68       47.23     10.31 o 
  14   2   4        8.22        5.52      8.89 o 
  15   2   4       66.27       60.93     12.48 o 
  16   2   4        8.52       24.39     13.13 o 
  17   2   4        0.21        0.00     11.67 o 
  18   2   4        2.63        0.00     12.15 o 
  19   2   4      152.76      182.05     19.89 o 
 -20   3   4        8.54        8.07     12.26 o 
 -19   3   4       12.02       16.34     12.14 o 
 -18   3   4       92.74       94.16     14.17 o 
 -17   3   4        3.81        0.00      9.77 o 
 -16   3   4      129.30      162.88     14.43 o 
 -15   3   4        0.11        4.71      7.80 o 
 -14   3   4     1536.19     1497.06     33.96 o 
 -13   3   4        1.19        1.06      5.99 o 
 -12   3   4       18.67       22.96      6.32 o 
 -11   3   4       23.26       27.84      5.92 o 
 -10   3   4       34.24       54.95      6.43 o 
  -9   3   4        1.35        2.44      3.91 o 
  -8   3   4      284.36      293.94     11.90 o 
  -7   3   4        0.06        1.09      3.07 o 
  -6   3   4     1336.06     1315.05     24.26 o 
  -5   3   4        4.54        6.51      2.95 o 
  -4   3   4       51.70       68.30      4.55 o 
  -3   3   4        6.40        4.91      2.72 o 
  -2   3   4      785.00      748.64     16.36 o 
  -1   3   4       37.26       45.10      3.48 o 
   0   3   4     2442.62     2116.61     34.90 o 
   1   3   4       24.27       26.91      3.43 o 
   2   3   4      990.67     1005.13     19.85 o 
   3   3   4        0.06        0.00      2.60 o 
   4   3   4        2.53        9.85      3.44 o 
   5   3   4        0.21        1.36      3.10 o 
   6   3   4      612.54      533.44     13.44 o 
   7   3   4       31.25       32.26      4.90 o 
   8   3   4       59.24       46.70      5.65 o 
   9   3   4        6.86       10.55      5.56 o 
  10   3   4      210.76      206.59     15.39 o 
  11   3   4        1.34        3.36      7.39 o 
  12   3   4        3.11        8.40      8.39 o 
  13   3   4        2.39        2.07      8.12 o 
  14   3   4      105.58      128.04     22.07 o 
  15   3   4       33.59       50.80     12.18 o 
  16   3   4        2.81        6.39     12.62 o 
  17   3   4       14.56       10.46     12.02 o 
  18   3   4        1.77        4.04     12.77 o 
 -20   4   4        4.95        0.00     12.54 o 
 -19   4   4       18.68       16.71     12.54 o 
 -18   4   4       20.76       19.13     12.30 o 
 -17   4   4       21.00       36.10     11.22 o 
 -16   4   4      307.37      321.02     16.65 o 
 -15   4   4      169.11      218.35     13.83 o 
 -14   4   4      126.77      151.82     11.34 o 
 -13   4   4     2154.96     1986.49     41.60 o 
 -12   4   4      327.75      369.86     14.67 o 
 -11   4   4      134.15      132.00     16.27 o 
 -10   4   4      835.72      790.15     23.83 o 
  -9   4   4      538.71      535.77     19.50 o 
  -8   4   4        2.20        3.53      4.05 o 
  -7   4   4        1.59        1.40      3.55 o 
  -6   4   4      521.98      512.19     13.74 o 
  -5   4   4      538.58      500.91     11.91 o 
  -4   4   4     1296.41     1256.23     23.00 o 
  -3   4   4      866.64      848.13     16.71 o 
  -2   4   4      437.62      402.50      9.76 o 
  -1   4   4       39.28       42.55      3.55 o 
   0   4   4       26.05       23.44      3.08 o 
   1   4   4       23.78       24.58      3.26 o 
   2   4   4       30.09       22.61      6.24 o 
   3   4   4      101.81      106.78      8.26 o 
   4   4   4        0.24        0.00      3.57 o 
   5   4   4       29.26       30.46      5.07 o 
   6   4   4        0.63        6.17      3.88 o 
   7   4   4       13.78       24.22      6.55 o 
   8   4   4      109.38      123.55     14.91 o 
   9   4   4       59.98       64.79      7.71 o 
  10   4   4      163.03      144.18     11.07 o 
  11   4   4       12.06        8.78      7.60 o 
  12   4   4       54.29       49.12     10.25 o 
  13   4   4       23.36       32.17     10.41 o 
  14   4   4       17.89       34.88     11.63 o 
  15   4   4        1.56       16.58     11.09 o 
  16   4   4       28.93       55.99     13.60 o 
  17   4   4       64.18       73.60     14.90 o 
  18   4   4       45.13       37.99     17.30 o 
 -19   5   4       15.22       37.54     13.88 o 
 -18   5   4        4.21        0.00     11.30 o 
 -17   5   4       75.02       78.19     12.41 o 
 -16   5   4       27.36       27.14     10.37 o 
 -15   5   4       26.01       17.51      8.84 o 
 -14   5   4      169.68      180.93     13.67 o 
 -13   5   4        8.15       15.36      7.32 o 
 -12   5   4       42.11       46.12      7.70 o 
 -11   5   4      625.91      557.59     19.31 o 
 -10   5   4       11.97       16.60      6.03 o 
  -9   5   4     1321.07     1291.21     29.43 o 
  -8   5   4      119.75      126.91      8.16 o 
  -7   5   4      330.67      348.52     19.67 o 
  -6   5   4       19.73       18.49      4.10 o 
  -5   5   4       56.53       63.90      5.37 o 
  -4   5   4        2.85        6.57      2.97 o 
  -3   5   4      222.77      229.67      7.59 o 
  -2   5   4       77.97       80.35      4.60 o 
  -1   5   4      754.52      758.28     15.15 o 
   0   5   4      183.15      189.48      9.46 o 
   1   5   4      316.54      335.27     12.49 o 
   2   5   4       63.52       55.21      5.99 o 
   3   5   4      315.74      306.86     13.97 o 
   4   5   4        0.40        0.00      3.82 o 
   5   5   4        4.07        2.32      5.76 o 
   6   5   4        3.05        4.31      4.18 o 
   7   5   4      166.48      179.77     10.34 o 
   8   5   4        0.00        0.00      5.07 o 
   9   5   4        6.12        7.04      5.91 o 
  10   5   4        0.08        7.12      6.34 o 
  11   5   4        3.84        0.00      7.02 o 
  12   5   4       20.32       13.34     13.67 o 
  13   5   4        4.11        0.00     14.55 o 
  14   5   4        0.32        0.00     10.40 o 
  15   5   4       21.04       22.80     12.02 o 
  16   5   4        8.03        9.97     12.63 o 
  17   5   4       16.49        3.17     14.89 o 
  18   5   4        1.27        0.00     14.26 o 
 -19   6   4        1.34        9.63     13.13 o 
 -18   6   4        2.58        0.46     11.14 o 
 -17   6   4        3.11        3.06     10.20 o 
 -16   6   4       12.61        0.38      9.35 o 
 -15   6   4        7.80        4.51      8.73 o 
 -14   6   4      153.85      156.64     12.45 o 
 -13   6   4        5.61        9.90      7.84 o 
 -12   6   4     1387.90     1312.18     30.54 o 
 -11   6   4       13.93       17.50      6.66 o 
 -10   6   4     1394.57     1302.27     28.99 o 
  -9   6   4       43.22       50.95      6.55 o 
  -8   6   4      699.76      651.63     17.34 o 
  -7   6   4       48.78       63.36      9.77 o 
  -6   6   4      136.76      130.17      7.51 o 
  -5   6   4       15.43       19.70      4.38 o 
  -4   6   4       40.74       42.16      4.94 o 
  -3   6   4        0.05        7.04      3.87 o 
  -2   6   4       27.65       33.55      5.13 o 
  -1   6   4      309.62      302.80     11.00 o 
   0   6   4      189.45      223.62      9.56 o 
   1   6   4       25.79       27.09      5.04 o 
   2   6   4       72.02       82.38      7.65 o 
   3   6   4       19.89       23.56      5.11 o 
   4   6   4       11.48       12.82      4.82 o 
   5   6   4       57.50       44.64      7.11 o 
   6   6   4       88.06      108.17      8.49 o 
   7   6   4        5.33        5.47      4.87 o 
   8   6   4        2.36        5.66      5.78 o 
   9   6   4       17.51       29.16      7.05 o 
  10   6   4        0.28        7.94      6.36 o 
  11   6   4       23.52       23.04      8.27 o 
  12   6   4        2.80        4.44      8.51 o 
  13   6   4        7.86        9.23     10.29 o 
  14   6   4        4.66        4.09     10.61 o 
  15   6   4        2.45        6.26     11.54 o 
  16   6   4       53.65       16.96     21.90 o 
  17   6   4       16.95       27.36     17.27 o 
 -18   7   4        2.01        0.00     11.74 o 
 -17   7   4       73.26       98.15     13.46 o 
 -16   7   4      145.15      142.40     15.48 o 
 -15   7   4       61.32       64.42     11.62 o 
 -14   7   4        0.65        4.06      8.65 o 
 -13   7   4        4.21       23.43      8.71 o 
 -12   7   4        4.59        9.47      7.37 o 
 -11   7   4      336.00      356.12     15.00 o 
 -10   7   4        0.19        0.00      5.66 o 
  -9   7   4      131.30      139.28      9.31 o 
  -8   7   4       31.44       37.22      5.81 o 
  -7   7   4       92.85      119.99      8.06 o 
  -6   7   4       28.19       37.79      7.29 o 
  -5   7   4      374.70      365.24     15.32 o 
  -4   7   4       92.49      112.53      9.36 o 
  -3   7   4      122.24      142.60      9.54 o 
  -2   7   4      984.52      990.78     23.49 o 
  -1   7   4       48.95       50.96      5.87 o 
   0   7   4       74.97       68.81      7.06 o 
   1   7   4       13.53        9.48      4.91 o 
   2   7   4        0.12        7.38      6.73 o 
   3   7   4      137.55      137.57      9.54 o 
   4   7   4        4.40        1.60      4.74 o 
   5   7   4       22.77       33.91      6.85 o 
   6   7   4       28.53       30.56     10.14 o 
   7   7   4      113.49       97.59      9.52 o 
   8   7   4        3.65        8.16      6.18 o 
   9   7   4       87.21      114.55     15.03 o 
  10   7   4      152.58      161.91     12.54 o 
  11   7   4       33.90       49.65      9.16 o 
  12   7   4       44.15       51.59     12.57 o 
  13   7   4        0.28        0.00      9.42 o 
  14   7   4       25.96       31.71     17.14 o 
  15   7   4        0.13        7.80     13.92 o 
  16   7   4       32.04       60.74     18.30 o 
  17   7   4       37.67       46.67     18.23 o 
 -18   8   4        0.01        0.00     12.53 o 
 -17   8   4      497.37      551.32     23.41 o 
 -16   8   4        0.28        2.13     10.38 o 
 -15   8   4      233.03      250.33     16.05 o 
 -14   8   4        4.20        6.53      9.45 o 
 -13   8   4        9.09        8.74      8.88 o 
 -12   8   4        4.44       18.39      8.39 o 
 -11   8   4      343.56      352.92     15.29 o 
 -10   8   4       10.94       14.21      7.68 o 
  -9   8   4      419.59      474.07     20.15 o 
  -8   8   4        1.34        0.00      6.85 o 
  -7   8   4     1003.70     1021.77     29.33 o 
  -6   8   4        9.08       15.66      6.54 o 
  -5   8   4       98.32      106.18     10.61 o 
  -4   8   4       18.24       28.18      6.83 o 
  -3   8   4      205.91      194.36     11.59 o 
  -2   8   4       37.56       38.54      7.01 o 
  -1   8   4       36.68       29.55      6.13 o 
   0   8   4        9.13       14.47      5.34 o 
   1   8   4     1183.35     1180.03     30.01 o 
   2   8   4        5.63       16.56      5.68 o 
   3   8   4      333.71      364.65     15.06 o 
   4   8   4        8.81        3.08      5.62 o 
   5   8   4      100.19      131.57     11.25 o 
   6   8   4        3.48        0.00      5.53 o 
   7   8   4      456.70      507.65     18.82 o 
   8   8   4       21.22       13.99      7.24 o 
   9   8   4       53.44       46.84     15.28 o 
  10   8   4        8.04       26.05      8.33 o 
  11   8   4        4.38        4.95      9.03 o 
  12   8   4        9.71       11.64      9.71 o 
  13   8   4       26.09       36.79     12.83 o 
  14   8   4       18.11        0.00     12.01 o 
  15   8   4       47.58       32.98     16.29 o 
  16   8   4        8.32       17.70     16.05 o 
 -17   9   4       85.28      101.94     14.65 o 
 -16   9   4        2.46        0.00     12.52 o 
 -15   9   4       61.77       58.95     14.08 o 
 -14   9   4       71.07       72.71     14.28 o 
 -13   9   4       17.78       11.48     11.15 o 
 -12   9   4       77.39      118.22     14.80 o 
 -11   9   4       54.63       67.96     11.86 o 
 -10   9   4      381.27      378.54     19.32 o 
  -9   9   4       14.35       22.63      8.71 o 
  -8   9   4       16.65       10.71      7.98 o 
  -7   9   4      723.69      698.12     23.59 o 
  -6   9   4      812.85      744.58     23.94 o 
  -5   9   4        0.05        0.00      6.40 o 
  -4   9   4      310.74      326.25     17.60 o 
  -3   9   4        0.22        0.82      5.59 o 
  -2   9   4      273.70      284.22     18.59 o 
  -1   9   4        5.77       20.19      6.55 o 
   0   9   4       68.23       69.36      9.22 o 
   1   9   4        8.43       16.15      5.90 o 
   2   9   4        3.72       14.39      5.98 o 
   3   9   4      247.47      275.90     13.99 o 
   4   9   4        0.62        3.17      6.40 o 
   5   9   4       36.41       38.16     10.17 o 
   6   9   4        6.31       25.02      7.91 o 
   7   9   4       38.34       29.76      7.81 o 
   8   9   4       26.27       28.73      8.45 o 
   9   9   4        5.71        6.01      7.86 o 
  10   9   4       64.08       73.76     11.28 o 
  11   9   4        1.21       12.75      9.53 o 
  12   9   4       39.55       42.86     13.04 o 
  13   9   4        0.82        3.09     12.02 o 
  14   9   4       85.87       58.68     16.87 o 
  15   9   4        0.14        0.00     17.12 o 
  16   9   4        7.08        2.70     23.07 o 
 -16  10   4       24.68       28.33     14.89 o 
 -15  10   4       36.20       39.60     14.38 o 
 -14  10   4       24.63       33.74     13.37 o 
 -13  10   4      160.13      184.24     29.96 o 
 -12  10   4       31.55       36.58     12.02 o 
 -11  10   4      237.75      223.74     17.28 o 
 -10  10   4       51.33       62.21     11.86 o 
  -9  10   4        1.57        4.17      9.29 o 
  -8  10   4      317.20      259.78     21.13 o 
  -7  10   4      370.36      342.99     17.38 o 
  -6  10   4       13.24       21.56      8.05 o 
  -5  10   4      279.42      261.01     15.18 o 
  -4  10   4       22.70       22.04      9.48 o 
  -3  10   4        5.80        9.42      7.69 o 
  -2  10   4       64.66       62.12     10.13 o 
  -1  10   4        6.55       10.85      7.86 o 
   0  10   4       58.91       57.53      9.83 o 
   1  10   4      180.19      210.75     14.81 o 
   2  10   4        0.03        2.86      6.47 o 
   3  10   4        0.20        2.56      6.70 o 
   4  10   4      254.06      262.83     14.91 o 
   5  10   4        1.05        8.76      7.14 o 
   6  10   4       37.90       38.09      8.99 o 
   7  10   4      124.26      130.02     11.78 o 
   8  10   4       55.45       36.65     10.07 o 
   9  10   4       15.01        7.59      9.04 o 
  10  10   4       67.64       59.21     13.71 o 
  11  10   4        0.69        0.00     11.21 o 
  12  10   4        0.33        0.00     11.93 o 
  13  10   4       30.32       26.76     13.72 o 
  14  10   4        6.17       15.70     14.57 o 
  15  10   4        4.90       29.36     15.96 o 
 -15  11   4      136.27      152.23     18.93 o 
 -14  11   4        0.69        0.00     12.69 o 
 -13  11   4        0.12        0.00     11.57 o 
 -12  11   4        0.80        0.00     11.55 o 
 -11  11   4        3.33        7.32     11.01 o 
 -10  11   4        3.37        0.00     10.38 o 
  -9  11   4      143.59      141.03     25.86 o 
  -8  11   4        1.24        8.50      9.18 o 
  -7  11   4       83.31       90.14     11.69 o 
  -6  11   4        0.05        4.49      8.34 o 
  -5  11   4      109.80      107.49     11.81 o 
  -4  11   4        1.46        0.00      8.40 o 
  -3  11   4      526.34      484.79     22.57 o 
  -2  11   4        0.90        2.33      8.01 o 
  -1  11   4      281.83      283.82     17.70 o 
   0  11   4       58.12       70.76     14.87 o 
   1  11   4      140.77      198.98     15.41 o 
   2  11   4       23.40       20.92      9.39 o 
   3  11   4      119.73      143.38     12.44 o 
   4  11   4        3.66        6.82      8.29 o 
   5  11   4       62.68       71.70     10.41 o 
   6  11   4        5.98       13.27      8.62 o 
   7  11   4        9.35       11.95     13.15 o 
   8  11   4       50.78       56.21     11.10 o 
   9  11   4       79.92       87.12     12.71 o 
  10  11   4        0.97        0.00     11.38 o 
  11  11   4       39.24       41.99     13.69 o 
  12  11   4        0.11        0.00     11.82 o 
  13  11   4       79.45       61.46     18.38 o 
  14  11   4        4.18       22.42     15.57 o 
 -14  12   4       23.92        8.73     14.34 o 
 -13  12   4       11.24        0.00     13.12 o 
 -12  12   4        3.57        2.28     12.42 o 
 -11  12   4       18.55       22.04     11.87 o 
 -10  12   4       36.78       20.46     11.29 o 
  -9  12   4      186.88      165.12     15.98 o 
  -8  12   4        6.59        0.00     10.42 o 
  -7  12   4       16.76       18.79     10.16 o 
  -6  12   4        8.87        2.18      9.43 o 
  -5  12   4        4.16        5.62      9.83 o 
  -4  12   4      115.81      123.87     14.12 o 
  -3  12   4      118.29      124.00     13.81 o 
  -2  12   4      479.71      481.79     23.60 o 
  -1  12   4       10.70       42.36     10.92 o 
   0  12   4      464.33      453.28     22.74 o 
   1  12   4        4.63        0.00      8.87 o 
   2  12   4      712.90      718.17     27.96 o 
   3  12   4       47.28       57.91     11.59 o 
   4  12   4      158.96      172.58     15.62 o 
   5  12   4        0.08        0.00      8.80 o 
   6  12   4      647.82      627.99     30.93 o 
   7  12   4       76.12       68.40     15.15 o 
   8  12   4       54.05       67.93     17.40 o 
   9  12   4       26.45       10.12     12.83 o 
  10  12   4       42.81       26.87     16.04 o 
  11  12   4        1.36        4.29     14.05 o 
  12  12   4        8.67        8.53     13.71 o 
 -13  13   4        1.02        0.00     13.19 o 
 -12  13   4      107.03       87.00     27.13 o 
 -11  13   4       55.70       21.88     12.92 o 
 -10  13   4       13.62       12.88     12.62 o 
  -9  13   4        4.83        2.96     11.34 o 
  -8  13   4       23.39       14.74     11.30 o 
  -7  13   4        8.56       13.53     11.04 o 
  -6  13   4       20.27        0.00     11.02 o 
  -5  13   4       53.19       66.76     13.93 o 
  -4  13   4      259.12      244.32     22.98 o 
  -3  13   4       78.34      111.60     19.93 o 
  -2  13   4      134.96      122.96     14.80 o 
  -1  13   4       11.60       32.90     11.25 o 
   0  13   4      109.45      120.90     14.43 o 
   1  13   4        0.26       10.80     10.97 o 
   2  13   4       14.97        8.89     11.19 o 
   3  13   4       84.63      100.11     13.87 o 
   4  13   4        0.21        0.00     10.04 o 
   5  13   4       28.92       15.00     11.61 o 
   6  13   4       21.85        5.92     12.47 o 
   7  13   4        9.81       16.94     12.55 o 
   8  13   4        0.02        3.05     12.38 o 
   9  13   4        0.22        1.60     12.95 o 
  10  13   4       90.55      103.86     17.19 o 
  11  13   4        0.23        0.00     13.36 o 
 -11  14   4        0.49        0.87     14.33 o 
 -10  14   4        0.77       13.95     13.34 o 
  -9  14   4       24.69       45.17     14.08 o 
  -8  14   4        1.47        7.45     15.43 o 
  -7  14   4       14.22       17.58     13.16 o 
  -6  14   4        0.00        0.00     12.22 o 
  -5  14   4        1.97        0.00     11.35 o 
  -4  14   4       12.08       26.58     12.76 o 
  -3  14   4      335.17      377.40     26.01 o 
  -2  14   4        4.86       26.12     12.59 o 
  -1  14   4       14.47        0.00     11.53 o 
   0  14   4        0.33        6.09     14.58 o 
   1  14   4       88.31      117.82     15.93 o 
   2  14   4        4.25        0.00     11.81 o 
   3  14   4        6.46       13.95     12.62 o 
   4  14   4        1.57        0.00     11.13 o 
   5  14   4       65.63       68.94     16.55 o 
   6  14   4       34.48       17.53     23.86 o 
   7  14   4       66.10       71.54     16.99 o 
   8  14   4        0.14       16.25     14.04 o 
   9  14   4        8.50        0.00     14.02 o 
  -9  15   4       12.03        0.00     20.36 o 
  -8  15   4        1.12        4.17     14.58 o 
  -7  15   4        0.01        0.00     13.50 o 
  -6  15   4        0.76        5.32     13.71 o 
  -5  15   4        1.90       16.63     13.72 o 
  -4  15   4        1.04        5.37     12.98 o 
  -3  15   4       10.84       30.73     14.12 o 
  -2  15   4       58.78       78.50     16.34 o 
  -1  15   4       46.01       45.30     21.47 o 
   0  15   4        1.64        0.00     18.24 o 
   1  15   4        2.86        0.00     12.27 o 
   2  15   4       12.53       17.45     13.61 o 
   3  15   4       10.64        0.00     14.69 o 
   4  15   4        3.78        1.82     14.01 o 
   5  15   4        0.09        0.00     13.96 o 
   6  15   4       29.39        6.09     23.62 o 
   7  15   4       17.11       27.70     15.57 o 
  -5  16   4       13.41        8.84     22.28 o 
  -4  16   4        0.99        8.80     14.17 o 
  -3  16   4        1.81        0.00     14.97 o 
  -2  16   4        1.96       22.09     14.59 o 
  -1  16   4        0.07        0.00     13.49 o 
   0  16   4        7.86        2.74     14.15 o 
   1  16   4        0.09        6.89     14.42 o 
   2  16   4        1.72        0.00     22.21 o 
   3  16   4        3.52        0.00     15.63 o 
 -19   1   5      107.37       79.67     14.92 o 
 -18   1   5       30.84       42.99     12.97 o 
 -17   1   5      343.28      355.05     20.33 o 
 -16   1   5        7.89        5.39      9.93 o 
 -15   1   5      254.60      289.57     16.91 o 
 -14   1   5      149.68      176.82     13.53 o 
 -13   1   5      107.75      131.16     11.47 o 
 -12   1   5      103.19       82.15      9.83 o 
 -11   1   5      369.55      358.40     13.86 o 
 -10   1   5       77.51       76.40      7.23 o 
  -9   1   5     1171.67     1165.38     29.43 o 
  -8   1   5       41.48       45.12      5.78 o 
  -7   1   5      146.57      136.80      7.01 o 
  -6   1   5       33.99       38.94      4.44 o 
  -5   1   5      631.68      605.37     13.91 o 
  -4   1   5       24.50       30.04      3.96 o 
  -3   1   5      463.90      448.42     12.73 o 
  -2   1   5       81.28       85.78      5.16 o 
  -1   1   5       24.67       32.02      3.71 o 
   0   1   5      425.13      376.27     11.24 o 
   1   1   5      793.45      672.95     15.32 o 
   2   1   5       59.56       68.32      5.16 o 
   3   1   5        3.11        8.52      3.35 o 
   4   1   5       19.66       25.31      4.50 o 
   5   1   5        4.60       10.86      4.05 o 
   6   1   5        6.79        1.94      4.27 o 
   7   1   5        2.94        1.38      5.00 o 
   8   1   5        1.92        0.00      5.56 o 
   9   1   5      624.52      600.30     18.27 o 
  10   1   5        0.01        0.81      6.61 o 
  11   1   5       14.97       15.57      8.52 o 
  12   1   5        1.30        0.00      8.32 o 
  13   1   5       19.18       14.41      9.89 o 
  14   1   5        4.60       13.18     10.72 o 
  15   1   5       13.49       12.52     11.77 o 
  16   1   5       12.97        6.95     11.95 o 
  17   1   5       12.33       11.24     16.16 o 
 -19   2   5      181.41      241.16     21.43 o 
 -18   2   5        2.12        0.00     11.35 o 
 -17   2   5       37.29       36.77     11.80 o 
 -16   2   5       16.15       21.43     10.11 o 
 -15   2   5      272.02      286.62     17.15 o 
 -14   2   5       26.18       20.56      9.29 o 
 -13   2   5       86.56       60.91      9.46 o 
 -12   2   5        3.54        2.47      6.02 o 
 -11   2   5      163.25      163.26     10.17 o 
 -10   2   5      363.60      335.11     13.02 o 
  -9   2   5       65.40       77.55      7.03 o 
  -8   2   5      143.46      159.23      8.71 o 
  -7   2   5      391.88      390.41     12.61 o 
  -6   2   5       18.91       21.59      4.09 o 
  -5   2   5      181.65      186.04      8.04 o 
  -4   2   5       50.78       59.95      4.75 o 
  -3   2   5       72.15       74.48      4.99 o 
  -2   2   5       53.62       58.25      4.56 o 
  -1   2   5        6.70       10.97      3.21 o 
   0   2   5       10.68       11.09      3.18 o 
   1   2   5      247.35      197.11      7.70 o 
   2   2   5        5.24        8.61      3.45 o 
   3   2   5      517.45      565.57     13.85 o 
   4   2   5       18.43       22.68      4.19 o 
   5   2   5      254.30      226.21     11.94 o 
   6   2   5        4.24        5.48      4.54 o 
   7   2   5      743.56      797.59     36.14 o 
   8   2   5        7.61        6.34      6.37 o 
   9   2   5       25.61       23.02      7.94 o 
  10   2   5        1.22        8.17      7.74 o 
  11   2   5       38.94       24.98      9.30 o 
  12   2   5       18.06        4.34      8.85 o 
  13   2   5        0.11        5.56      9.80 o 
  14   2   5       17.11       22.62     11.61 o 
  15   2   5       36.39       46.72     13.61 o 
  16   2   5        0.01        0.00     12.41 o 
  17   2   5        4.43        0.00     12.72 o 
 -19   3   5        0.02        0.00     11.34 o 
 -18   3   5      302.13      297.39     21.86 o 
 -17   3   5        0.97        0.00     10.40 o 
 -16   3   5      128.78      103.76     13.63 o 
 -15   3   5        0.05        0.00      8.59 o 
 -14   3   5        4.56        0.00      8.07 o 
 -13   3   5       24.77       22.94      7.68 o 
 -12   3   5       49.08       53.23      7.98 o 
 -11   3   5       27.66       29.52      6.59 o 
 -10   3   5      472.96      421.45     14.86 o 
  -9   3   5       16.25       18.75      6.23 o 
  -8   3   5       22.75       29.48      5.34 o 
  -7   3   5       22.37       22.67      4.99 o 
  -6   3   5      618.55      612.49     15.75 o 
  -5   3   5        0.90        0.00      3.16 o 
  -4   3   5      541.17      513.61     12.53 o 
  -3   3   5       54.92       54.73      4.50 o 
  -2   3   5       69.17       74.62      4.93 o 
  -1   3   5       84.12       87.48      5.17 o 
   0   3   5       68.81       68.98      5.88 o 
   1   3   5        6.14        6.04      3.21 o 
   2   3   5      339.41      283.35     10.30 o 
   3   3   5       50.02       58.13      6.35 o 
   4   3   5      109.26       96.71      7.92 o 
   5   3   5       54.72       61.46      6.57 o 
   6   3   5       32.63       19.06      5.35 o 
   7   3   5        1.35        1.73      5.37 o 
   8   3   5       17.82       17.52     12.20 o 
   9   3   5       38.79       31.96      9.93 o 
  10   3   5        3.15        0.00      7.93 o 
  11   3   5        0.27        3.28      9.24 o 
  12   3   5        0.95       12.19      9.46 o 
  13   3   5        0.08        0.00      9.72 o 
  14   3   5        0.22        0.00     10.52 o 
  15   3   5        2.75        0.00     11.36 o 
  16   3   5       23.15        6.80     12.59 o 
  17   3   5        0.00       10.55     18.53 o 
 -19   4   5        1.73        0.00     12.75 o 
 -18   4   5       13.99        7.17     11.86 o 
 -17   4   5       12.32        0.00     11.14 o 
 -16   4   5       14.24       10.75     11.97 o 
 -15   4   5      334.04      321.84     18.00 o 
 -14   4   5      134.93      153.42     12.05 o 
 -13   4   5      218.67      222.92     13.10 o 
 -12   4   5     1191.53     1071.60     26.65 o 
 -11   4   5      436.92      421.24     15.49 o 
 -10   4   5       74.60       70.97      7.69 o 
  -9   4   5      913.94      859.42     23.44 o 
  -8   4   5      259.73      293.92     11.78 o 
  -7   4   5       10.58       13.16      4.87 o 
  -6   4   5        2.88        7.64      4.16 o 
  -5   4   5      198.08      200.80     11.60 o 
  -4   4   5      158.64      162.46      7.06 o 
  -3   4   5      862.22      851.20     17.46 o 
  -2   4   5       26.07       16.83      3.83 o 
  -1   4   5      330.20      277.23     11.74 o 
   0   4   5       21.28       23.68      4.85 o 
   1   4   5       15.94       28.21      5.31 o 
   2   4   5        2.12        2.42      3.71 o 
   3   4   5        8.88       10.50      4.58 o 
   4   4   5        7.56        3.36      4.61 o 
   5   4   5        1.34        3.35      5.10 o 
   6   4   5       39.47       32.94      6.03 o 
   7   4   5       18.08       25.43      7.00 o 
   8   4   5        0.43        0.00      6.72 o 
   9   4   5       17.10       19.21      8.73 o 
  10   4   5       32.66       27.01     11.32 o 
  11   4   5       28.77       19.62      9.90 o 
  12   4   5       51.27       65.93     12.46 o 
  13   4   5       34.59       37.46     14.76 o 
  14   4   5        0.17        0.00     10.61 o 
  15   4   5        4.17        0.62     12.08 o 
  16   4   5        0.13       13.87     12.96 o 
  17   4   5       20.95       19.56     14.07 o 
 -18   5   5        1.45        7.09     12.55 o 
 -17   5   5       20.18       19.64     11.93 o 
 -16   5   5        0.60        6.02     10.62 o 
 -15   5   5      171.64      166.41     13.64 o 
 -14   5   5        6.40       16.29      8.55 o 
 -13   5   5     1482.83     1349.83     35.28 o 
 -12   5   5       16.89       19.97      7.61 o 
 -11   5   5      119.85      147.17     11.37 o 
 -10   5   5       29.47       15.98      7.87 o 
  -9   5   5      137.12      151.74      9.60 o 
  -8   5   5       84.08      105.41      7.95 o 
  -7   5   5       42.48       54.42      7.14 o 
  -6   5   5       12.40       11.93      5.74 o 
  -5   5   5        7.08        9.43      4.44 o 
  -4   5   5        6.36        8.02      5.15 o 
  -3   5   5      122.73      131.76      8.17 o 
  -2   5   5        1.04        3.44      4.37 o 
  -1   5   5      340.03      297.48     12.70 o 
   0   5   5        0.17        6.59      4.23 o 
   1   5   5      162.55      183.67     10.11 o 
   2   5   5        3.31        0.00      4.56 o 
   3   5   5        0.51        3.52      4.81 o 
   4   5   5        0.14        0.14      4.73 o 
   5   5   5        8.08        0.00     10.33 o 
   6   5   5       13.98        9.70      5.28 o 
   7   5   5       31.95       29.07      6.53 o 
   8   5   5       20.80       20.41      9.83 o 
   9   5   5       50.55       51.33     15.84 o 
  10   5   5        5.93        7.69      8.91 o 
  11   5   5       22.85       28.12     10.68 o 
  12   5   5        0.01        3.27     12.55 o 
  13   5   5       81.06       93.18     14.10 o 
  14   5   5        0.00        0.00     11.50 o 
  15   5   5        0.44        4.82     13.24 o 
  16   5   5        1.60       19.76     13.89 o 
 -18   6   5        9.39       24.20     13.72 o 
 -17   6   5        0.03       15.27     12.62 o 
 -16   6   5       27.95       47.00     11.46 o 
 -15   6   5        0.73       16.41      9.89 o 
 -14   6   5       41.94       37.52      9.19 o 
 -13   6   5       13.81       12.73      8.18 o 
 -12   6   5       12.06       18.88      8.03 o 
 -11   6   5       64.04       75.53      9.09 o 
 -10   6   5      198.00      204.41     11.51 o 
  -9   6   5       56.80       68.15      8.11 o 
  -8   6   5       31.54       26.34     10.30 o 
  -7   6   5       13.09       23.06      7.19 o 
  -6   6   5      511.72      438.90     17.79 o 
  -5   6   5        0.75        0.00      5.30 o 
  -4   6   5       29.90       41.34      7.94 o 
  -3   6   5        0.64        0.00      5.89 o 
  -2   6   5      151.79      121.78      8.89 o 
  -1   6   5       18.46       12.45      5.15 o 
   0   6   5      203.81      233.98     11.65 o 
   1   6   5        2.05        9.57      4.94 o 
   2   6   5      125.38      126.48     13.50 o 
   3   6   5       40.94       40.16      6.73 o 
   4   6   5      233.36      226.21     12.16 o 
   5   6   5        8.67        2.33      7.97 o 
   6   6   5      235.04      236.54     12.82 o 
   7   6   5       13.28       14.66      6.43 o 
   8   6   5        0.29        0.00      7.45 o 
   9   6   5       11.96       19.52      9.28 o 
  10   6   5       45.63       63.18     11.97 o 
  11   6   5        0.06        0.00     10.13 o 
  12   6   5        3.88        0.00      9.99 o 
  13   6   5        8.91        0.00     11.55 o 
  14   6   5        0.39        0.00     11.32 o 
  15   6   5        0.06        0.00     12.52 o 
  16   6   5       20.00       22.91     14.27 o 
 -17   7   5        4.81        6.55     11.59 o 
 -16   7   5       66.57       49.31     12.20 o 
 -15   7   5       92.15       99.21     12.47 o 
 -14   7   5      104.02      114.46     12.80 o 
 -13   7   5        1.88        7.71      8.74 o 
 -12   7   5       35.60       61.10     12.93 o 
 -11   7   5        6.28        4.21      9.22 o 
 -10   7   5      289.62      301.20     17.43 o 
  -9   7   5        4.70       12.65      7.89 o 
  -8   7   5      256.34      245.92     14.97 o 
  -7   7   5      103.47      108.81     10.81 o 
  -6   7   5      104.70      111.82     10.19 o 
  -5   7   5        5.01        5.59      5.94 o 
  -4   7   5      230.50      221.65     14.53 o 
  -3   7   5      153.94      144.06     25.23 o 
  -2   7   5      200.92      220.54     14.10 o 
  -1   7   5      291.15      283.87     13.22 o 
   0   7   5       20.84       23.82      6.00 o 
   1   7   5       18.85       14.67      5.56 o 
   2   7   5      147.56      147.95     10.62 o 
   3   7   5        1.21        2.36      5.23 o 
   4   7   5        0.38        4.74      5.85 o 
   5   7   5       26.27       11.61      7.06 o 
   6   7   5       14.32       12.65      9.91 o 
   7   7   5        0.10       11.68      6.82 o 
   8   7   5       15.04       16.79      9.07 o 
   9   7   5        2.00       10.61      8.46 o 
  10   7   5       19.83       10.91     10.51 o 
  11   7   5       93.29      113.77     17.71 o 
  12   7   5        1.43        3.74     11.46 o 
  13   7   5       10.57        2.55     12.00 o 
  14   7   5        5.22        0.00     12.22 o 
  15   7   5        7.47       18.96     16.87 o 
 -17   8   5      105.33       82.37     19.17 o 
 -16   8   5        4.55       19.35     14.34 o 
 -15   8   5       97.92       76.68     14.95 o 
 -14   8   5        1.15        0.00     11.45 o 
 -13   8   5       71.94       53.51     12.67 o 
 -12   8   5        5.76       11.57     10.65 o 
 -11   8   5      223.38      248.75     17.60 o 
 -10   8   5        7.52       20.01      9.57 o 
  -9   8   5      374.65      373.14     18.98 o 
  -8   8   5        0.53        0.00      7.53 o 
  -7   8   5      366.80      383.56     18.28 o 
  -6   8   5        9.01       16.53      7.81 o 
  -5   8   5      959.93      860.69     29.79 o 
  -4   8   5       15.37       11.90      7.63 o 
  -3   8   5       25.81       37.71      8.73 o 
  -2   8   5       48.13       54.62      9.20 o 
  -1   8   5       25.71       13.18      6.96 o 
   0   8   5       22.36       49.56     11.32 o 
   1   8   5      307.29      319.13     14.73 o 
   2   8   5        0.63        5.69      5.75 o 
   3   8   5        4.26        0.00      5.85 o 
   4   8   5       54.96       57.51      8.80 o 
   5   8   5       64.76       47.17     14.67 o 
   6   8   5       10.99       17.02      8.62 o 
   7   8   5        9.38       14.70      7.52 o 
   8   8   5       16.16       16.34      9.34 o 
   9   8   5      103.74      111.13     13.40 o 
  10   8   5        1.15        8.79      9.84 o 
  11   8   5        1.34        0.00     13.45 o 
  12   8   5       10.90        2.94     18.27 o 
  13   8   5       10.26       10.55     12.47 o 
  14   8   5       32.53       53.24     19.44 o 
  15   8   5      136.74       75.74     48.84 o 
 -16   9   5      367.18      428.28     28.65 o 
 -15   9   5        0.19       13.58     13.69 o 
 -14   9   5      172.69      183.76     18.07 o 
 -13   9   5        9.00       20.83     12.54 o 
 -12   9   5       46.72       49.49     12.97 o 
 -11   9   5        9.99       27.04     11.19 o 
 -10   9   5      107.50      128.17     15.15 o 
  -9   9   5       49.91       50.24     11.48 o 
  -8   9   5        0.21        7.75      9.24 o 
  -7   9   5       18.05       14.24      8.53 o 
  -6   9   5     1250.41     1151.99     37.21 o 
  -5   9   5      220.27      223.21     16.09 o 
  -4   9   5        8.80        0.00      7.93 o 
  -3   9   5       21.27        9.49     10.65 o 
  -2   9   5       10.36       13.93      8.50 o 
  -1   9   5       64.70       88.87     11.09 o 
   0   9   5       29.75       28.74      8.93 o 
   1   9   5        1.41        8.96      7.94 o 
   2   9   5      134.54      139.54     11.65 o 
   3   9   5       42.34       28.31      7.98 o 
   4   9   5      177.01      172.69     12.61 o 
   5   9   5        1.30        4.52      8.18 o 
   6   9   5      147.33      143.82     12.34 o 
   7   9   5       36.94       28.92     13.32 o 
   8   9   5        4.61       10.07      9.61 o 
   9   9   5        0.01        3.24      9.31 o 
  10   9   5       19.20       18.21      9.98 o 
  11   9   5        5.77        9.94     12.49 o 
  12   9   5        1.89        3.80     13.34 o 
  13   9   5        6.48        8.90     16.01 o 
  14   9   5        1.94        6.42     16.25 o 
 -15  10   5       17.20        4.86     14.60 o 
 -14  10   5      113.62       93.66     18.08 o 
 -13  10   5        0.27        0.00     11.20 o 
 -12  10   5      199.64      208.53     18.48 o 
 -11  10   5        1.75        0.00     11.61 o 
 -10  10   5      700.71      657.71     27.09 o 
  -9  10   5        2.37        0.00      9.76 o 
  -8  10   5        1.90        5.16     10.78 o 
  -7  10   5      114.04      126.20     15.17 o 
  -6  10   5      311.29      293.25     23.62 o 
  -5  10   5        4.72        0.23     11.77 o 
  -4  10   5      290.50      296.85     19.14 o 
  -3  10   5       12.34        6.63      8.85 o 
  -2  10   5       33.17       32.32     10.11 o 
  -1  10   5       82.34       82.28     11.24 o 
   0  10   5       61.94       80.00     11.71 o 
   1  10   5        2.51        2.90      8.59 o 
   2  10   5      136.94      168.41     14.86 o 
   3  10   5       19.39       18.42      8.45 o 
   4  10   5       23.63       33.55      9.25 o 
   5  10   5       46.99       68.38     13.82 o 
   6  10   5       31.88       18.98     10.10 o 
   7  10   5        4.72        5.22      9.12 o 
   8  10   5      170.64      176.16     18.62 o 
   9  10   5        7.17        1.63     10.21 o 
  10  10   5        5.52        0.00     10.26 o 
  11  10   5        0.16        2.44     14.80 o 
  12  10   5        9.42       14.22     16.03 o 
  13  10   5       32.75        0.00     18.00 o 
 -14  11   5        6.29       21.72     14.10 o 
 -13  11   5        0.01        0.00     13.31 o 
 -12  11   5        3.02        1.66     11.79 o 
 -11  11   5       54.48       77.28     13.85 o 
 -10  11   5        0.69        0.00     10.39 o 
  -9  11   5       85.48       94.04     18.96 o 
  -8  11   5       29.52       34.25     12.71 o 
  -7  11   5       64.59       53.06     13.22 o 
  -6  11   5        1.96        0.00     11.46 o 
  -5  11   5        6.26        0.00      9.88 o 
  -4  11   5       10.95        1.01      9.85 o 
  -3  11   5      334.33      278.55     19.11 o 
  -2  11   5       23.09       25.46     10.21 o 
  -1  11   5        2.66        0.00      9.67 o 
   0  11   5       37.75       48.83     15.22 o 
   1  11   5      158.95      135.99     19.82 o 
   2  11   5       36.37       42.20     11.81 o 
   3  11   5       11.98        8.57      9.93 o 
   4  11   5        2.88        1.62     14.02 o 
   5  11   5       16.89       21.38      9.51 o 
   6  11   5        0.51        0.00      8.97 o 
   7  11   5       21.09       20.71     10.45 o 
   8  11   5        8.09       11.19     12.37 o 
   9  11   5       32.85       47.18     17.23 o 
  10  11   5        1.27        8.93     11.49 o 
  11  11   5       43.82       42.43     17.43 o 
  12  11   5       20.91       22.82     15.44 o 
 -12  12   5        4.37        0.00     12.33 o 
 -11  12   5        2.92        0.00     12.63 o 
 -10  12   5       75.12       34.85     20.17 o 
  -9  12   5        3.61        0.00     11.92 o 
  -8  12   5      358.87      310.21     21.96 o 
  -7  12   5        0.02       11.12     12.10 o 
  -6  12   5       29.87       20.90     11.78 o 
  -5  12   5        7.13        0.00     11.06 o 
  -4  12   5        2.29        0.00     11.03 o 
  -3  12   5       36.04       41.98     12.15 o 
  -2  12   5       19.53       29.82     11.42 o 
  -1  12   5      103.01      106.21     15.99 o 
   0  12   5      159.72      201.89     18.09 o 
   1  12   5       78.81       81.24     13.89 o 
   2  12   5       45.38       69.60     15.88 o 
   3  12   5      114.80      104.78     15.37 o 
   4  12   5        2.90       17.97     11.37 o 
   5  12   5       32.39       43.65     14.69 o 
   6  12   5       26.24       13.79     12.70 o 
   7  12   5      127.94       77.21     15.29 o 
   8  12   5        3.79        3.79     10.79 o 
   9  12   5       21.65       38.17     13.55 o 
  10  12   5        1.32       12.26     15.26 o 
  11  12   5        5.81       11.64     14.27 o 
 -11  13   5       13.58       19.74     14.94 o 
 -10  13   5      113.63       47.13     17.26 o 
  -9  13   5        2.87        0.00     13.63 o 
  -8  13   5        5.55        9.72     13.93 o 
  -7  13   5        1.63        0.00     12.82 o 
  -6  13   5       46.59       45.92     13.47 o 
  -5  13   5        8.25        0.00     11.58 o 
  -4  13   5       80.61       94.91     14.83 o 
  -3  13   5       13.57        6.57     11.86 o 
  -2  13   5       85.43      109.85     20.63 o 
  -1  13   5       41.61       51.46     13.71 o 
   0  13   5       20.49       27.53     12.38 o 
   1  13   5        0.09        3.81     12.11 o 
   2  13   5        9.68       25.63     13.01 o 
   3  13   5        0.01       16.52     11.55 o 
   4  13   5      177.32      164.15     19.65 o 
   5  13   5        6.81        5.79     11.66 o 
   6  13   5       43.39       49.13     15.25 o 
   7  13   5       11.90        0.00     16.75 o 
   8  13   5       25.63       36.13     14.99 o 
   9  13   5       15.40       17.16     14.39 o 
  -9  14   5       46.01       46.60     17.22 o 
  -8  14   5        0.38        0.00     13.94 o 
  -7  14   5       15.58        0.00     13.37 o 
  -6  14   5        2.51        0.86     13.68 o 
  -5  14   5       71.59       99.49     16.92 o 
  -4  14   5       11.83       28.46     13.94 o 
  -3  14   5        0.43        7.99     13.19 o 
  -2  14   5        0.78        0.00     12.60 o 
  -1  14   5        0.51       23.55     13.55 o 
   0  14   5        5.20        0.00     13.46 o 
   1  14   5        4.44        0.00     11.67 o 
   2  14   5        0.00        8.02     12.89 o 
   3  14   5       79.08       64.72     15.30 o 
   4  14   5       10.19       14.03     13.20 o 
   5  14   5       19.93        0.00     12.49 o 
   6  14   5        7.55        0.00     14.94 o 
   7  14   5       36.61       69.63     31.90 o 
  -5  15   5        2.54        3.52     14.36 o 
  -4  15   5        8.50       15.31     14.75 o 
  -3  15   5        0.17       11.24     14.21 o 
  -2  15   5        0.26        6.47     13.08 o 
  -1  15   5       20.37       21.14     17.92 o 
   0  15   5       80.81       79.59     16.56 o 
   1  15   5        0.00       16.41     14.69 o 
   2  15   5       20.26       46.60     16.03 o 
   3  15   5        9.17       31.04     17.67 o 
 -18   0   6       53.71       22.62     18.44 o 
 -17   0   6        0.03        0.00     15.66 o 
 -16   0   6       10.43       23.21     15.89 o 
 -15   0   6        8.90       38.60     20.51 o 
 -14   0   6      332.68      311.61     25.02 o 
 -13   0   6        6.60        0.00     11.10 o 
 -12   0   6       11.24        1.91     10.79 o 
 -11   0   6        0.41        9.16      9.79 o 
 -10   0   6      151.62      170.65     16.44 o 
  -9   0   6        9.71        0.00      7.48 o 
  -8   0   6        0.34       11.61      6.36 o 
  -7   0   6        8.68        3.20      5.92 o 
  -6   0   6      434.50      420.98     17.33 o 
  -5   0   6        1.83        7.86      5.57 o 
  -4   0   6     1487.12     1406.04     40.24 o 
  -3   0   6      198.17      198.35     11.44 o 
  -2   0   6      301.62      333.44     17.48 o 
  -1   0   6        1.29        5.21      5.69 o 
   0   0   6        9.30       10.51      5.85 o 
   1   0   6        2.50        5.14      7.30 o 
   2   0   6      362.02      473.03     20.50 o 
   3   0   6       18.99       11.13      6.97 o 
   4   0   6       52.74       59.23     11.52 o 
   5   0   6      174.88      158.72     18.66 o 
   6   0   6     3996.83     3563.27    165.08 o 
   7   0   6      112.68      127.28     24.35 o 
   8   0   6      132.21      153.99     20.34 o 
   9   0   6       31.86       18.99     19.72 o 
  10   0   6      129.46      157.04     29.95 o 
  11   0   6       10.07        6.82     18.02 o 
  12   0   6        0.00        9.98     20.70 o 
  13   0   6        5.75        3.90     20.45 o 
  14   0   6        5.78        9.98     19.48 o 
  15   0   6       27.32       74.50     24.83 o 
  16   0   6        9.88        8.03     21.91 o 
 -18   1   6       39.49       51.86     17.40 o 
 -17   1   6       63.30      102.77     14.65 o 
 -16   1   6       53.40       43.39     12.10 o 
 -15   1   6       21.09       24.91     10.55 o 
 -14   1   6       97.87       81.05     11.66 o 
 -13   1   6      178.83      215.04     14.84 o 
 -12   1   6       66.91       61.85     12.00 o 
 -11   1   6      325.01      298.03     14.91 o 
 -10   1   6      110.26      113.59     10.05 o 
  -9   1   6       12.15       20.33      5.66 o 
  -8   1   6      421.98      411.02     14.01 o 
  -7   1   6       20.04       25.52      5.08 o 
  -6   1   6        2.54        6.98      4.09 o 
  -5   1   6       48.60       66.31      5.74 o 
  -4   1   6       59.65       53.57      5.36 o 
  -3   1   6        8.94       11.46      3.96 o 
  -2   1   6      186.25      181.85      8.47 o 
  -1   1   6       17.07        9.13      4.19 o 
   0   1   6       42.28       31.75      5.12 o 
   1   1   6      222.84      219.23      9.73 o 
   2   1   6      350.59      354.03     12.51 o 
   3   1   6       12.46       12.59      4.58 o 
   4   1   6      141.34      155.22      8.87 o 
   5   1   6        0.58       12.28      9.17 o 
   6   1   6       37.08       50.62      8.68 o 
   7   1   6        0.02        1.76      9.36 o 
   8   1   6       44.78       47.91     13.28 o 
   9   1   6       29.57       39.68     11.84 o 
  10   1   6       12.20        9.21     10.08 o 
  11   1   6       16.26        9.07     10.38 o 
  12   1   6        4.53        0.00     13.42 o 
  13   1   6       16.14        0.00     13.92 o 
  14   1   6        2.57        2.23     14.70 o 
  15   1   6        1.01        0.00     16.78 o 
  16   1   6        7.03        0.00     14.46 o 
 -18   2   6       53.09       48.43     13.48 o 
 -17   2   6        6.62        0.00     11.45 o 
 -16   2   6        0.70        4.24     10.90 o 
 -15   2   6      144.75      123.95     14.12 o 
 -14   2   6       45.06       35.94     10.34 o 
 -13   2   6      232.27      227.06     15.09 o 
 -12   2   6       96.37      107.48     11.38 o 
 -11   2   6        2.38        0.00      6.79 o 
 -10   2   6       37.01       39.98      7.14 o 
  -9   2   6      715.15      644.60     18.05 o 
  -8   2   6       55.99       61.31      6.90 o 
  -7   2   6      110.29      131.48      9.87 o 
  -6   2   6        0.00        0.00      4.14 o 
  -5   2   6      259.73      240.15     10.05 o 
  -4   2   6       29.58       28.01      4.40 o 
  -3   2   6      206.45      204.82      9.65 o 
  -2   2   6       86.26      107.04      9.87 o 
  -1   2   6       57.14       59.59      5.62 o 
   0   2   6       25.40       25.78      4.68 o 
   1   2   6        6.06       20.73      6.91 o 
   2   2   6        5.66       14.44      5.92 o 
   3   2   6       46.78       57.81      8.23 o 
   4   2   6      400.38      354.83     19.75 o 
   5   2   6       10.75       14.14      6.51 o 
   6   2   6       27.51       30.56      7.44 o 
   7   2   6        0.19        0.00     11.20 o 
   8   2   6        3.79        9.66      8.60 o 
   9   2   6        0.83        0.00      9.11 o 
  10   2   6        0.36        2.56      9.46 o 
  11   2   6        4.50        0.00     10.54 o 
  12   2   6        2.61       12.92     11.49 o 
  13   2   6       11.88        0.00     10.94 o 
  14   2   6       31.01       43.16     13.88 o 
  15   2   6        1.54        5.01     17.18 o 
  16   2   6        1.53        3.53     18.99 o 
 -18   3   6        6.79        0.15     11.98 o 
 -17   3   6       13.28       12.83     12.06 o 
 -16   3   6       77.65       86.95     13.81 o 
 -15   3   6        0.88        0.00     10.24 o 
 -14   3   6       79.43       88.83     12.94 o 
 -13   3   6        0.02        0.00      8.06 o 
 -12   3   6      690.56      677.19     20.85 o 
 -11   3   6        4.79        0.40      6.71 o 
 -10   3   6       14.80       11.81      7.48 o 
  -9   3   6        4.73        3.32      5.76 o 
  -8   3   6       59.98       71.32      7.58 o 
  -7   3   6        5.38        4.89      4.80 o 
  -6   3   6       85.25       77.12      6.93 o 
  -5   3   6        1.51        4.81      4.36 o 
  -4   3   6      226.59      238.34      9.77 o 
  -3   3   6        0.34        0.00      4.91 o 
  -2   3   6       99.68      119.44      9.73 o 
  -1   3   6        0.49        0.00      4.45 o 
   0   3   6       44.89       42.69      6.68 o 
   1   3   6        6.27       14.42      5.08 o 
   2   3   6      387.10      331.30     15.60 o 
   3   3   6       33.76       33.53      7.24 o 
   4   3   6       95.94       99.99     16.52 o 
   5   3   6        1.07        0.00      6.57 o 
   6   3   6        1.02       11.64      7.03 o 
   7   3   6        0.02        0.93      7.06 o 
   8   3   6       73.26       61.29     16.01 o 
   9   3   6       14.07       11.78      9.82 o 
  10   3   6        0.50        0.00      9.07 o 
  11   3   6        3.02        6.10     10.20 o 
  12   3   6       18.91       10.40     11.68 o 
  13   3   6        1.60        0.00     11.99 o 
  14   3   6        0.08        0.00     12.37 o 
  15   3   6        2.33        0.00     12.65 o 
 -17   4   6       18.82       27.79     12.66 o 
 -16   4   6       11.37        6.89     11.24 o 
 -15   4   6       25.30       19.88     10.95 o 
 -14   4   6      132.82      148.58     15.44 o 
 -13   4   6      101.70      101.43     10.64 o 
 -12   4   6      102.77      105.45     10.60 o 
 -11   4   6     1168.46     1054.84     26.46 o 
 -10   4   6       48.78       46.31      7.71 o 
  -9   4   6       52.95       51.02      9.73 o 
  -8   4   6      240.93      265.60     11.82 o 
  -7   4   6      313.10      321.14     12.53 o 
  -6   4   6        5.97        2.49      6.13 o 
  -5   4   6        0.94        7.86      9.10 o 
  -4   4   6       73.00       75.65      9.15 o 
  -3   4   6       74.17       83.97      8.32 o 
  -2   4   6      223.54      253.82     12.41 o 
  -1   4   6      167.61      188.60     10.97 o 
   0   4   6       22.34       18.80      6.06 o 
   1   4   6        8.35       24.24      6.19 o 
   2   4   6        0.70       13.28      5.49 o 
   3   4   6        0.95        6.73      5.96 o 
   4   4   6       14.41        7.61      8.22 o 
   5   4   6       14.13        3.55      6.41 o 
   6   4   6        0.53        2.79      6.75 o 
   7   4   6        6.41       26.38     11.39 o 
   8   4   6        0.28        0.00     18.50 o 
   9   4   6        7.25       10.50      9.86 o 
  10   4   6       16.59       15.43     11.48 o 
  11   4   6        2.24        5.98     11.10 o 
  12   4   6       14.84        3.08     11.56 o 
  13   4   6        0.01        0.00     17.91 o 
  14   4   6        4.13        0.00     15.85 o 
  15   4   6        3.57        0.00     13.75 o 
 -17   5   6        5.07       18.97     11.86 o 
 -16   5   6        6.94       27.76     11.31 o 
 -15   5   6       27.23       19.29     11.16 o 
 -14   5   6       31.78       25.97      9.87 o 
 -13   5   6       44.74       51.61      9.99 o 
 -12   5   6      116.23      115.53     14.52 o 
 -11   5   6        0.03        0.00      7.18 o 
 -10   5   6       16.31        9.17      8.73 o 
  -9   5   6      334.18      310.59     16.83 o 
  -8   5   6        8.01       13.89      7.55 o 
  -7   5   6      367.56      416.42     18.23 o 
  -6   5   6      114.20      139.57     15.04 o 
  -5   5   6       54.53       57.96      9.44 o 
  -4   5   6        6.21        0.00      6.81 o 
  -3   5   6        2.16        1.61      6.79 o 
  -2   5   6        2.18        0.00      5.50 o 
  -1   5   6       10.70       16.12      5.74 o 
   0   5   6       24.16       26.20      6.34 o 
   1   5   6       39.41       44.26      8.37 o 
   2   5   6       36.34       45.37      9.72 o 
   3   5   6        3.25        5.31      5.74 o 
   4   5   6        5.71        0.00      6.84 o 
   5   5   6       23.14       16.11      8.61 o 
   6   5   6        1.28        0.00      6.71 o 
   7   5   6        1.08        9.80      7.81 o 
   8   5   6        0.21        4.03     11.27 o 
   9   5   6        1.45        3.30     11.56 o 
  10   5   6        0.60        0.00     10.96 o 
  11   5   6        0.02        0.00     11.27 o 
  12   5   6        1.62        0.00     13.11 o 
  13   5   6        0.30       25.47     13.39 o 
  14   5   6        6.20        3.29     12.25 o 
  15   5   6        6.92        8.94     13.99 o 
 -17   6   6        0.94       53.32     33.11 o 
 -16   6   6        7.34        8.65     15.55 o 
 -15   6   6        7.18       13.74     12.88 o 
 -14   6   6       16.98        9.42     12.27 o 
 -13   6   6        0.91        0.00     10.51 o 
 -12   6   6       50.40       30.05     10.90 o 
 -11   6   6        3.61        2.83      9.16 o 
 -10   6   6      618.64      608.92     24.30 o 
  -9   6   6       21.19        9.57      8.47 o 
  -8   6   6      705.51      698.22     24.72 o 
  -7   6   6       66.72       88.67     12.03 o 
  -6   6   6      160.92      159.08     13.61 o 
  -5   6   6       24.79       27.05      8.90 o 
  -4   6   6       80.14       70.62     10.46 o 
  -3   6   6        7.54        5.36      7.70 o 
  -2   6   6        0.29        0.00      6.45 o 
  -1   6   6        3.12        6.70      6.96 o 
   0   6   6        2.15       12.98      6.22 o 
   1   6   6       80.14       93.17      9.52 o 
   2   6   6        6.27       12.57      6.66 o 
   3   6   6        0.25        0.00      6.29 o 
   4   6   6       25.48       11.86      7.00 o 
   5   6   6       11.13        0.00      7.07 o 
   6   6   6        0.74        0.00      7.27 o 
   7   6   6        2.35        0.00      7.46 o 
   8   6   6       25.00       21.94     13.98 o 
   9   6   6        0.30        0.00     12.16 o 
  10   6   6        1.36        3.36     10.65 o 
  11   6   6        0.33        0.00     10.98 o 
  12   6   6        0.25        0.00     13.14 o 
  13   6   6        4.98       10.09     12.69 o 
  14   6   6        2.37        3.48     13.34 o 
 -16   7   6       12.87       24.10     14.99 o 
 -15   7   6       16.32       34.12     14.04 o 
 -14   7   6       87.73       54.10     13.82 o 
 -13   7   6       58.19       27.73     12.29 o 
 -12   7   6        6.08       14.99     11.25 o 
 -11   7   6        5.98        7.60     11.02 o 
 -10   7   6        0.01       13.14     10.07 o 
  -9   7   6      169.02      159.76     14.54 o 
  -8   7   6        0.16        0.00      8.46 o 
  -7   7   6       17.47       18.28      9.38 o 
  -6   7   6        1.41        5.55      8.27 o 
  -5   7   6       51.90       83.77     11.48 o 
  -4   7   6       34.31       26.06      9.10 o 
  -3   7   6       74.50       83.24     11.62 o 
  -2   7   6       13.99        9.58      7.53 o 
  -1   7   6        8.84        0.00      6.83 o 
   0   7   6      258.66      255.29     22.56 o 
   1   7   6        7.46        9.54      6.72 o 
   2   7   6       37.43       32.45      8.07 o 
   3   7   6        3.15        2.59      6.85 o 
   4   7   6        0.43        6.28      7.37 o 
   5   7   6        2.73        0.00      7.63 o 
   6   7   6        0.27        8.12      8.16 o 
   7   7   6       16.93       13.88      9.59 o 
   8   7   6       20.59       31.40     10.22 o 
   9   7   6       13.58       23.62     11.63 o 
  10   7   6        0.57        0.00     11.80 o 
  11   7   6       18.51       15.63     12.58 o 
  12   7   6       30.19       25.46     13.23 o 
  13   7   6        1.79       14.18     13.78 o 
  14   7   6        6.13        5.25     15.06 o 
 -15   8   6      311.09      382.06     55.91 o 
 -14   8   6        0.64        0.00     12.19 o 
 -13   8   6      114.58      123.24     25.67 o 
 -12   8   6       11.37       26.96     12.56 o 
 -11   8   6        8.61        0.00     10.49 o 
 -10   8   6        8.15       11.18     10.77 o 
  -9   8   6      146.18      167.67     18.77 o 
  -8   8   6        5.46        0.00     10.69 o 
  -7   8   6       97.86       81.74     13.51 o 
  -6   8   6        2.05       19.99     10.10 o 
  -5   8   6      256.79      241.48     16.96 o 
  -4   8   6        1.59       16.12     11.00 o 
  -3   8   6       15.45        9.69     13.33 o 
  -2   8   6        7.71        0.00      7.51 o 
  -1   8   6       29.45       16.06      8.27 o 
   0   8   6       15.28       20.14     10.12 o 
   1   8   6        3.36        0.00      8.24 o 
   2   8   6        0.51        7.74      7.49 o 
   3   8   6      144.40      130.37     12.04 o 
   4   8   6        1.35        5.43      7.61 o 
   5   8   6       75.32       82.62     26.68 o 
   6   8   6        3.84        0.00      7.93 o 
   7   8   6       42.40       38.22     11.31 o 
   8   8   6        0.01        8.11      9.89 o 
   9   8   6       49.10       66.49     15.86 o 
  10   8   6        2.15        6.86     12.33 o 
  11   8   6        6.97        7.42     12.86 o 
  12   8   6        1.81        2.18     13.62 o 
  13   8   6        4.34        9.92     14.46 o 
 -14   9   6        0.89        0.00     12.65 o 
 -13   9   6       26.86       26.94     13.74 o 
 -12   9   6       50.42       17.32     12.58 o 
 -11   9   6       15.47       15.62     13.16 o 
 -10   9   6       33.07       67.94     16.63 o 
  -9   9   6       18.52        8.41     11.48 o 
  -8   9   6      138.33      144.48     16.25 o 
  -7   9   6       22.57        0.26     11.08 o 
  -6   9   6        0.31        1.72     10.40 o 
  -5   9   6      299.37      288.56     19.73 o 
  -4   9   6      266.98      281.42     19.66 o 
  -3   9   6        4.22        4.39     10.14 o 
  -2   9   6       79.51       91.33     12.42 o 
  -1   9   6        1.84        0.00      8.86 o 
   0   9   6      123.32      137.14     14.02 o 
   1   9   6        0.11        1.91      8.75 o 
   2   9   6       19.93       13.72      9.39 o 
   3   9   6        0.39        4.29      8.36 o 
   4   9   6        1.75       18.04      8.76 o 
   5   9   6       47.08       39.48     11.12 o 
   6   9   6        0.01        0.00      8.48 o 
   7   9   6        2.97       16.23      9.37 o 
   8   9   6        1.63        0.00     15.10 o 
   9   9   6       12.62        6.82     12.10 o 
  10   9   6        2.83       14.56     13.00 o 
  11   9   6        1.65        0.62     15.85 o 
  12   9   6       18.97       10.71     14.48 o 
 -13  10   6       19.89       24.74     14.84 o 
 -12  10   6       14.02       15.89     14.44 o 
 -11  10   6       79.27       75.49     17.52 o 
 -10  10   6       27.90       41.93     13.56 o 
  -9  10   6       69.53       31.61     15.29 o 
  -8  10   6       19.23       22.59     12.98 o 
  -7  10   6        0.11       10.45     12.07 o 
  -6  10   6      120.68      102.11     18.74 o 
  -5  10   6      144.20      132.34     21.47 o 
  -4  10   6        0.81        0.00      9.83 o 
  -3  10   6      101.89      100.15     13.92 o 
  -2  10   6       59.50       81.45     15.78 o 
  -1  10   6        8.66        7.98     10.71 o 
   0  10   6       25.87       15.12     10.83 o 
   1  10   6        0.25        8.94     10.54 o 
   2  10   6       17.69       19.18     11.04 o 
   3  10   6       45.47       50.20     12.15 o 
   4  10   6        1.46        0.00     10.06 o 
   5  10   6        0.12        0.00      9.83 o 
   6  10   6      105.33       68.77     15.01 o 
   7  10   6        0.04        0.00      9.33 o 
   8  10   6       16.19       39.51     17.61 o 
   9  10   6       19.82       31.58     13.82 o 
  10  10   6       12.30       27.98     14.25 o 
  11  10   6        0.58        0.00     14.56 o 
 -12  11   6        1.77        5.22     14.01 o 
 -11  11   6        0.10       17.07     15.34 o 
 -10  11   6        1.09        3.31     14.27 o 
  -9  11   6        7.86        7.14     12.78 o 
  -8  11   6        4.88       17.55     13.40 o 
  -7  11   6       53.53       34.34     13.14 o 
  -6  11   6        2.23        2.18     12.21 o 
  -5  11   6       53.61       48.69     13.60 o 
  -4  11   6        0.40        0.00     11.07 o 
  -3  11   6       55.57       60.23     18.84 o 
  -2  11   6        0.07        6.86     11.06 o 
  -1  11   6      143.79      131.49     15.68 o 
   0  11   6        1.31        2.83     10.92 o 
   1  11   6       73.67       95.28     14.59 o 
   2  11   6       32.77       27.30     11.87 o 
   3  11   6       63.29       53.58     13.09 o 
   4  11   6       12.77       20.43     11.75 o 
   5  11   6       16.65       20.50     12.07 o 
   6  11   6        5.63        9.54     10.80 o 
   7  11   6       10.22        0.22     12.18 o 
   8  11   6        2.27        2.31     13.11 o 
   9  11   6        1.64        0.00     13.83 o 
  10  11   6       16.93        0.00     15.44 o 
 -10  12   6        5.09        8.35     14.88 o 
  -9  12   6        7.94       17.02     14.55 o 
  -8  12   6       24.13        6.68     13.83 o 
  -7  12   6       64.29       36.25     14.60 o 
  -6  12   6        0.34       18.52     14.05 o 
  -5  12   6       11.32       22.77     12.54 o 
  -4  12   6        3.43        0.00     11.75 o 
  -3  12   6        9.03        5.11     11.85 o 
  -2  12   6       61.15       56.15     14.63 o 
  -1  12   6       57.79       48.86     13.69 o 
   0  12   6      138.38      115.89     16.34 o 
   1  12   6        0.76        4.46     12.61 o 
   2  12   6      121.98      102.32     16.13 o 
   3  12   6        3.21        1.97     12.38 o 
   4  12   6      161.91      118.04     19.86 o 
   5  12   6       16.79       19.93     12.65 o 
   6  12   6       27.48        0.00     12.48 o 
   7  12   6        0.61        0.00     11.40 o 
   8  12   6      127.07       89.99     18.46 o 
  -8  13   6        0.94        0.00     13.35 o 
  -7  13   6        0.11        0.00     13.55 o 
  -6  13   6        9.76        7.59     16.94 o 
  -5  13   6        2.19        7.96     13.41 o 
  -4  13   6        3.50        2.93     13.09 o 
  -3  13   6       16.62       30.70     14.05 o 
  -2  13   6       85.35       79.57     16.03 o 
  -1  13   6       44.72       47.11     18.34 o 
   0  13   6       13.13       21.71     14.04 o 
   1  13   6        0.03        0.00     12.89 o 
   2  13   6       31.90       48.50     14.48 o 
   3  13   6        0.06       11.69     13.40 o 
   4  13   6       12.12        0.00     14.00 o 
   5  13   6       16.81       13.37     13.26 o 
   6  13   6        0.36        0.00     16.38 o 
  -4  14   6        0.25        1.59     14.30 o 
  -3  14   6        0.24        0.00     13.39 o 
  -2  14   6       12.96        8.41     16.03 o 
  -1  14   6       92.59       88.73     16.95 o 
   0  14   6        3.04        3.26     14.26 o 
   1  14   6        7.07       16.17     14.25 o 
   2  14   6        0.43        0.00     13.84 o 
 -16   1   7        1.39        0.00     11.07 o 
 -15   1   7      145.86      157.00     15.47 o 
 -14   1   7        3.49        1.37      9.88 o 
 -13   1   7      183.64      190.75     14.90 o 
 -12   1   7       46.95       43.70     10.46 o 
 -11   1   7       50.07       52.74      9.89 o 
 -10   1   7       17.34       38.35      8.35 o 
  -9   1   7      145.01      172.50     11.99 o 
  -8   1   7       18.05       14.99      6.15 o 
  -7   1   7      287.66      299.60     12.70 o 
  -6   1   7       25.31       24.72      7.11 o 
  -5   1   7       14.21       20.49      5.76 o 
  -4   1   7       35.20       34.28      7.37 o 
  -3   1   7      117.01      104.86      9.05 o 
  -2   1   7        6.23        5.71      5.17 o 
  -1   1   7       59.37       46.31     10.91 o 
   0   1   7       19.33       25.41      7.08 o 
   1   1   7        1.03        3.17      6.13 o 
   2   1   7       70.06       67.48      9.48 o 
   3   1   7       84.34       98.71     22.81 o 
   4   1   7        7.10        0.07      6.86 o 
   5   1   7        0.21        0.00      7.34 o 
   6   1   7        3.89       17.51     13.60 o 
   7   1   7        0.03        0.00     12.61 o 
   8   1   7        0.01        0.00     12.99 o 
   9   1   7        3.79        0.00     14.37 o 
  10   1   7        1.47        0.00     13.33 o 
  11   1   7       72.11       57.11     18.82 o 
  12   1   7        0.12        0.00     17.02 o 
  13   1   7        4.16        0.00     17.09 o 
  14   1   7        1.35       19.67     18.13 o 
 -16   2   7        3.09        0.00     11.61 o 
 -15   2   7        2.96        0.00     10.62 o 
 -14   2   7        5.97       18.65     10.80 o 
 -13   2   7      134.99      151.46     14.36 o 
 -12   2   7        0.91       12.05      8.91 o 
 -11   2   7       19.30       26.64      8.83 o 
 -10   2   7        0.54        2.74      7.62 o 
  -9   2   7       35.41       36.39      7.91 o 
  -8   2   7      171.81      161.60     10.48 o 
  -7   2   7        4.30        6.94      6.03 o 
  -6   2   7       50.14       74.92      8.51 o 
  -5   2   7       36.80       22.76     11.49 o 
  -4   2   7        9.30       20.21      6.90 o 
  -3   2   7       73.32      118.26     22.47 o 
  -2   2   7       15.41       23.15      7.33 o 
  -1   2   7       15.90       16.33      7.14 o 
   0   2   7       10.72       11.80      6.83 o 
   1   2   7        0.41        1.73      8.05 o 
   2   2   7        0.00        0.00      9.73 o 
   3   2   7        1.60        3.86      6.89 o 
   4   2   7        8.80       26.59      8.40 o 
   5   2   7      111.35       99.13     11.66 o 
   6   2   7        9.08        0.00      8.31 o 
   7   2   7       22.32       27.75     11.03 o 
   8   2   7        2.94        0.00     10.51 o 
   9   2   7      160.88      143.45     24.11 o 
  10   2   7        7.17        6.82     14.83 o 
  11   2   7        2.73       22.34     15.59 o 
  12   2   7        0.10        0.00     16.05 o 
  13   2   7        7.14        4.73     16.11 o 
  14   2   7        3.58       10.23     27.76 o 
 -16   3   7      128.02      127.18     15.63 o 
 -15   3   7        0.01        0.45     11.25 o 
 -14   3   7       72.16       69.59     14.13 o 
 -13   3   7        2.81       13.06      9.82 o 
 -12   3   7       12.72        9.38      9.51 o 
 -11   3   7        6.79       10.46      8.75 o 
 -10   3   7       33.51       25.61      7.87 o 
  -9   3   7       30.96       42.99      9.95 o 
  -8   3   7       97.26      112.44     14.80 o 
  -7   3   7       12.38       11.02      8.18 o 
  -6   3   7        2.63        0.00      7.97 o 
  -5   3   7        5.90        4.09      7.50 o 
  -4   3   7      124.33      131.28     12.35 o 
  -3   3   7        0.38        0.00      6.27 o 
  -2   3   7       83.68       82.21     10.19 o 
  -1   3   7       10.96       12.49      7.07 o 
   0   3   7        0.08        2.60      6.46 o 
   1   3   7       12.47        7.66      7.46 o 
   2   3   7       21.82       16.81      8.64 o 
   3   3   7        3.69        2.64      7.70 o 
   4   3   7       41.84       63.80     10.25 o 
   5   3   7        9.71       19.04     11.88 o 
   6   3   7        7.99       12.46      8.72 o 
   7   3   7       12.41       13.26      9.30 o 
   8   3   7        1.54        0.00     10.74 o 
   9   3   7        1.32        5.83     11.67 o 
  10   3   7        0.88       10.82     12.99 o 
  11   3   7        7.01       20.91     13.18 o 
  12   3   7        0.17        0.00     15.14 o 
  13   3   7        0.03        0.00     17.19 o 
 -16   4   7        6.89        0.00     16.77 o 
 -15   4   7        9.52       11.08     14.62 o 
 -14   4   7        9.85        1.72     13.82 o 
 -13   4   7       74.24       99.76     16.80 o 
 -12   4   7       78.58       86.89     15.75 o 
 -11   4   7      184.17      182.16     15.76 o 
 -10   4   7      383.37      360.17     20.31 o 
  -9   4   7      137.11       96.86     29.70 o 
  -8   4   7       14.77       11.94      9.73 o 
  -7   4   7      259.12      298.01     19.36 o 
  -6   4   7       97.82       88.65     12.08 o 
  -5   4   7       12.30        0.00      7.47 o 
  -4   4   7        0.32        0.00      7.43 o 
  -3   4   7       24.40       31.08      8.88 o 
  -2   4   7       34.84       28.37      8.86 o 
  -1   4   7      119.25      111.95     11.74 o 
   0   4   7        0.02        0.00      6.99 o 
   1   4   7       21.47       14.57     10.16 o 
   2   4   7        8.49        7.73      7.81 o 
   3   4   7        2.13        6.62      7.92 o 
   4   4   7        2.09        4.97      8.24 o 
   5   4   7        2.03        0.00      7.87 o 
   6   4   7        0.45        0.80      8.87 o 
   7   4   7        0.09        0.00      9.42 o 
   8   4   7        2.82        3.99     15.35 o 
   9   4   7        3.80       15.50     12.28 o 
  10   4   7        1.42        5.57     12.52 o 
  11   4   7        2.39        4.77     12.13 o 
  12   4   7        4.72        0.00     12.83 o 
  13   4   7        5.15        2.29     14.36 o 
 -15   5   7        7.51       26.20     14.59 o 
 -14   5   7        3.71       12.27     13.66 o 
 -13   5   7       50.34       52.13     15.37 o 
 -12   5   7        0.57        8.24     11.38 o 
 -11   5   7      545.60      464.43     26.12 o 
 -10   5   7       27.75       31.32     12.22 o 
  -9   5   7       12.42       11.18     10.38 o 
  -8   5   7        5.31       18.21     10.39 o 
  -7   5   7       28.91       24.44     11.05 o 
  -6   5   7       18.17        7.96      9.51 o 
  -5   5   7        2.92        4.58     10.89 o 
  -4   5   7        0.65        0.00      7.67 o 
  -3   5   7       10.58       24.54      9.28 o 
  -2   5   7        0.03        0.00      7.78 o 
  -1   5   7       75.86       74.14     10.72 o 
   0   5   7        0.42       12.10      7.75 o 
   1   5   7       52.54       56.00     16.24 o 
   2   5   7        5.39        9.92      8.31 o 
   3   5   7       21.76       33.10      9.80 o 
   4   5   7        0.86        5.79      9.10 o 
   5   5   7        3.35        0.00      8.50 o 
   6   5   7        0.55       15.06      9.57 o 
   7   5   7        4.68       16.63      9.88 o 
   8   5   7        3.78        0.00     13.76 o 
   9   5   7        5.93        7.54     11.87 o 
  10   5   7        3.12        9.38     12.39 o 
  11   5   7       13.19       11.44     13.69 o 
  12   5   7        0.94        0.00     13.67 o 
 -15   6   7        1.03       11.39     15.25 o 
 -14   6   7        5.64        0.00     14.02 o 
 -13   6   7        0.08        0.00     11.58 o 
 -12   6   7        1.72        0.00     12.44 o 
 -11   6   7        7.79       16.81     14.58 o 
 -10   6   7        4.62        7.02     11.77 o 
  -9   6   7        6.56        0.00     11.17 o 
  -8   6   7      148.00      149.19     20.10 o 
  -7   6   7       27.84       25.37     10.59 o 
  -6   6   7       20.35       18.78     10.57 o 
  -5   6   7        6.79        7.51      9.69 o 
  -4   6   7      200.98      193.64     16.05 o 
  -3   6   7        2.79        0.00      8.39 o 
  -2   6   7       26.47       44.76     10.40 o 
  -1   6   7        2.55        0.00      8.01 o 
   0   6   7       83.33       89.71     12.14 o 
   1   6   7       11.35       11.79      8.81 o 
   2   6   7       59.41       82.54     11.99 o 
   3   6   7        1.47       10.27      9.10 o 
   4   6   7       10.62        3.38      9.11 o 
   5   6   7       19.31        8.33     10.01 o 
   6   6   7       20.03       15.39     10.91 o 
   7   6   7        4.85        7.79     10.14 o 
   8   6   7       49.28       49.07     24.96 o 
   9   6   7        1.64        2.07     18.63 o 
  10   6   7        0.25        1.67     12.56 o 
  11   6   7        2.30        0.00     13.67 o 
  12   6   7       13.01       31.20     14.09 o 
 -14   7   7       26.84       35.35     14.28 o 
 -13   7   7       50.59       38.20     15.39 o 
 -12   7   7       90.66       84.06     16.12 o 
 -11   7   7        2.04       22.82     13.01 o 
 -10   7   7       15.76       21.26     11.91 o 
  -9   7   7        0.19        0.00     11.19 o 
  -8   7   7       84.92       94.41     14.71 o 
  -7   7   7        6.50        0.00     10.64 o 
  -6   7   7       99.99       97.79     14.25 o 
  -5   7   7       58.73       60.52     14.06 o 
  -4   7   7       42.94       36.14     10.72 o 
  -3   7   7        0.44        0.00      9.00 o 
  -2   7   7       12.25        9.50      9.89 o 
  -1   7   7       25.18       26.33     10.10 o 
   0   7   7       16.28        7.45      9.59 o 
   1   7   7       62.82       78.28     12.21 o 
   2   7   7        1.56        0.00      8.66 o 
   3   7   7        9.19        3.06      9.46 o 
   4   7   7       39.96       45.55     11.89 o 
   5   7   7        4.51        6.81     10.16 o 
   6   7   7        2.42       21.77     15.18 o 
   7   7   7        2.01        0.00     10.22 o 
   8   7   7        0.03        0.00     10.47 o 
   9   7   7        0.09       10.87     13.53 o 
  10   7   7        1.33        0.00     13.40 o 
  11   7   7        0.00        0.00     13.93 o 
 -13   8   7       55.04       17.22     14.85 o 
 -12   8   7        0.35        0.00     13.24 o 
 -11   8   7       32.58        7.21     13.72 o 
 -10   8   7       16.89       24.12     13.67 o 
  -9   8   7      123.56      118.72     16.09 o 
  -8   8   7        0.27        3.05     10.75 o 
  -7   8   7      132.17       96.92     15.02 o 
  -6   8   7        1.47        0.15     10.72 o 
  -5   8   7       90.08      107.68     14.89 o 
  -4   8   7       10.87        0.00     10.38 o 
  -3   8   7      273.07      251.49     18.60 o 
  -2   8   7        8.76       10.09     10.01 o 
  -1   8   7        7.27        3.19      9.74 o 
   0   8   7       30.75       25.47     10.69 o 
   1   8   7        0.76        7.00     10.16 o 
   2   8   7        7.73        7.04      9.95 o 
   3   8   7       41.60       38.11     13.75 o 
   4   8   7        0.91       13.85     11.21 o 
   5   8   7        0.02        0.00     10.33 o 
   6   8   7       17.36       22.51     11.60 o 
   7   8   7       27.74       20.55     11.78 o 
   8   8   7        6.65        2.64     11.82 o 
   9   8   7        1.95        4.67     16.06 o 
  10   8   7        1.90       15.50     14.26 o 
 -12   9   7       28.53       35.40     15.76 o 
 -11   9   7        0.60        0.00     13.28 o 
 -10   9   7       16.64        2.99     14.51 o 
  -9   9   7        6.21        0.00     14.14 o 
  -8   9   7       15.13        0.00     11.73 o 
  -7   9   7        7.73        0.00     11.36 o 
  -6   9   7        0.09        0.00     11.18 o 
  -5   9   7       26.42       22.11     12.90 o 
  -4   9   7      198.81      200.90     17.91 o 
  -3   9   7       85.34       70.86     13.13 o 
  -2   9   7       17.32        8.11     10.44 o 
  -1   9   7        2.49        2.06     10.85 o 
   0   9   7        9.06       17.66     11.31 o 
   1   9   7       19.62       28.20     11.92 o 
   2   9   7        7.91        0.00     10.70 o 
   3   9   7        3.07        0.00     11.21 o 
   4   9   7       30.67       34.25     13.90 o 
   5   9   7       14.49       17.69     15.43 o 
   6   9   7       16.77        7.25     10.97 o 
   7   9   7        0.21       17.77     12.05 o 
   8   9   7       15.12        0.00     16.97 o 
   9   9   7       10.37       16.14     19.68 o 
 -10  10   7       36.81       29.33     17.89 o 
  -9  10   7        0.72        7.06     14.46 o 
  -8  10   7      284.81      152.25     40.31 o 
  -7  10   7        0.27        0.00     12.49 o 
  -6  10   7        3.38        0.00     12.66 o 
  -5  10   7       39.13       21.89     12.27 o 
  -4  10   7       74.58       61.71     13.69 o 
  -3  10   7        1.62        0.00     10.93 o 
  -2  10   7       57.35       43.53     12.83 o 
  -1  10   7        5.72        3.33     10.90 o 
   0  10   7       11.10       21.95     14.65 o 
   1  10   7       32.52       50.77     12.85 o 
   2  10   7       11.55        5.21     14.58 o 
   3  10   7        0.67       13.57     11.75 o 
   4  10   7       17.35        0.00     12.22 o 
   5  10   7       16.43       12.41     13.79 o 
   6  10   7        9.40       13.71     14.12 o 
   7  10   7       11.11       12.69     13.00 o 
   8  10   7        9.01        1.93     17.33 o 
  -9  11   7        7.99        0.06     14.58 o 
  -8  11   7        0.02        0.00     14.58 o 
  -7  11   7       39.80       13.20     13.77 o 
  -6  11   7       33.48        8.20     14.95 o 
  -5  11   7       19.54       25.87     13.12 o 
  -4  11   7        1.59        0.00     11.95 o 
  -3  11   7        0.29        0.00     11.95 o 
  -2  11   7        4.46       23.05     12.61 o 
  -1  11   7       99.64       87.77     32.12 o 
   0  11   7        7.48        0.21     12.66 o 
   1  11   7        0.00        0.00     12.13 o 
   2  11   7       19.52       33.04     13.79 o 
   3  11   7       32.48       31.45     22.54 o 
   4  11   7       12.97        5.70     13.25 o 
   5  11   7        0.92        0.00     12.88 o 
   6  11   7        0.84        0.00     13.03 o 
  -5  12   7        2.88        0.00     13.27 o 
  -4  12   7       13.62       15.86     14.06 o 
  -3  12   7        3.66        2.32     12.75 o 
  -2  12   7        4.75        5.06     13.52 o 
  -1  12   7       11.76       20.68     14.41 o 
   0  12   7        0.83        0.00     13.07 o 
   1  12   7       23.59        4.23     13.45 o 
   2  12   7       39.47       11.76     13.59 o 
   3  12   7        7.46        0.00     13.85 o 
 -14   0   8        0.43       31.73     17.39 o 
 -13   0   8        7.65        0.00     15.52 o 
 -12   0   8       82.12       70.45     18.64 o 
 -11   0   8       13.74       26.69     15.11 o 
 -10   0   8       17.16       50.91     19.72 o 
  -9   0   8        9.17        6.10     14.66 o 
  -8   0   8       52.63       57.92     16.86 o 
  -7   0   8        4.14        0.00     12.93 o 
  -6   0   8        3.73       15.69     13.07 o 
  -5   0   8        7.78        0.00      9.28 o 
  -4   0   8       79.71      102.40     16.93 o 
  -3   0   8        3.95       36.52     20.70 o 
  -1   0   8       49.91       45.77     23.13 o 
   0   0   8       23.72       44.56     23.13 o 
   1   0   8        7.16       23.86     20.45 o 
   2   0   8       18.18       15.83     19.97 o 
   3   0   8        1.11        9.25     21.18 o 
   4   0   8      108.76      140.49     32.14 o 
   5   0   8        1.83       10.23     21.43 o 
   6   0   8       12.00        6.09     20.45 o 
   7   0   8       34.21       10.23     21.43 o 
   9   0   8       22.29       27.03     25.32 o 
  10   0   8       16.04       29.70     29.95 o 
  11   0   8        6.35       15.34     24.59 o 
 -14   1   8        0.87       24.70     12.35 o 
 -13   1   8       10.45       11.76     11.04 o 
 -12   1   8       39.70       38.93     11.27 o 
 -11   1   8       39.56       66.02     12.84 o 
 -10   1   8       36.45       43.98     12.22 o 
  -9   1   8       96.10       88.30     13.97 o 
  -8   1   8       34.75       24.97     39.08 o 
  -7   1   8        0.31        3.45     13.79 o 
  -6   1   8       88.28      111.95     14.72 o 
  -5   1   8       38.02       26.78     11.25 o 
  -4   1   8       18.56       10.99      8.71 o 
  -3   1   8       21.78       34.90     12.48 o 
  -2   1   8        6.94        0.40      8.70 o 
  -1   1   8        3.47       14.81      8.63 o 
   0   1   8       20.85       22.05     15.83 o 
   1   1   8        9.93        9.47     14.52 o 
   2   1   8        7.27       10.13     14.95 o 
   3   1   8       21.38       16.51     15.81 o 
   4   1   8       37.01       60.74     17.38 o 
   5   1   8        0.07        0.00     13.38 o 
   6   1   8       41.75       31.27     16.78 o 
   7   1   8        0.13        9.44     15.72 o 
   8   1   8        3.49        0.00     15.74 o 
   9   1   8        0.03       27.96     17.65 o 
  10   1   8        7.53        0.00     16.79 o 
  11   1   8        3.73       16.34     20.31 o 
 -14   2   8        0.72        0.45     12.09 o 
 -13   2   8      103.03       78.86     20.49 o 
 -12   2   8       11.65        7.26     15.93 o 
 -11   2   8       92.66       70.98     17.75 o 
 -10   2   8       43.82       67.76     16.62 o 
  -9   2   8        0.21        8.35     13.30 o 
  -8   2   8       27.54       35.70     13.60 o 
  -7   2   8      217.80      241.85     20.49 o 
  -6   2   8       20.20       31.80     12.36 o 
  -5   2   8       19.26       25.45     12.14 o 
  -4   2   8        5.42        2.06      9.92 o 
  -3   2   8       39.44       49.02     15.53 o 
  -2   2   8       10.55        8.63      8.37 o 
  -1   2   8       52.02       52.00     11.63 o 
   0   2   8       17.07       34.54     10.12 o 
   1   2   8        2.99        8.90      9.82 o 
   2   2   8       20.74       29.87     10.73 o 
   3   2   8        4.78        0.00      9.33 o 
   4   2   8        6.60        8.19     14.62 o 
   5   2   8        5.50       25.24     16.24 o 
   6   2   8       82.33       78.18     35.30 o 
   7   2   8        1.59       10.45     15.59 o 
   8   2   8        2.02        0.00     15.28 o 
   9   2   8        0.01       24.77     17.02 o 
  10   2   8        1.31        0.00     17.59 o 
  11   2   8        0.09       10.34     19.18 o 
 -14   3   8       38.44       34.39     18.23 o 
 -13   3   8        0.56        6.43     15.63 o 
 -12   3   8       15.67        1.20     14.79 o 
 -11   3   8        0.03       11.00     15.60 o 
 -10   3   8      162.30      165.87     21.09 o 
  -9   3   8        4.91        0.50     13.81 o 
  -8   3   8       32.81       38.48     13.17 o 
  -7   3   8        1.49       10.65     10.17 o 
  -6   3   8       20.81        0.55     11.33 o 
  -5   3   8       10.50        4.78     10.88 o 
  -4   3   8       13.83       15.19     12.06 o 
  -3   3   8        1.14        0.00     10.66 o 
  -2   3   8       33.19       54.10     13.11 o 
  -1   3   8        0.00        3.57      9.16 o 
   0   3   8       32.93       50.48     11.66 o 
   1   3   8        0.06        8.38      9.62 o 
   2   3   8        2.68        0.49      9.84 o 
   3   3   8        1.00        8.79      9.70 o 
   4   3   8       42.68       43.47     11.97 o 
   5   3   8       18.11       20.01     11.03 o 
   6   3   8        8.74       18.82     11.42 o 
   7   3   8        0.28       15.30     15.87 o 
   8   3   8        0.21        0.00     16.31 o 
   9   3   8        0.24        4.79     18.99 o 
  10   3   8        9.34       33.79     19.49 o 
 -13   4   8       11.74       18.27     21.12 o 
 -12   4   8       19.60       43.71     18.55 o 
 -11   4   8       27.13       46.83     17.75 o 
 -10   4   8       39.28       26.50     16.39 o 
  -9   4   8      332.07      254.99     30.68 o 
  -8   4   8        0.17        0.00     10.94 o 
  -7   4   8        7.49        6.51     11.24 o 
  -6   4   8       39.71       35.43     12.20 o 
  -5   4   8      108.24      125.22     17.01 o 
  -4   4   8        2.24        8.85     13.79 o 
  -3   4   8        3.41        0.03     10.18 o 
  -2   4   8        7.67       24.37     10.84 o 
  -1   4   8        9.00       12.39     11.30 o 
   0   4   8       19.98       29.76     10.52 o 
   1   4   8       29.17       49.22     12.00 o 
   2   4   8        0.20        0.88     10.36 o 
   3   4   8        5.91        1.10     10.29 o 
   4   4   8        6.04        2.33      9.90 o 
   5   4   8        3.66       17.17     10.74 o 
   6   4   8        6.58       24.92     11.38 o 
   7   4   8        0.68        6.10     11.69 o 
   8   4   8        0.59       34.55     13.40 o 
   9   4   8        0.45        9.23     14.09 o 
  10   4   8        0.11       19.51     18.82 o 
 -12   5   8       13.40       34.16     17.88 o 
 -11   5   8       26.04       14.99     13.46 o 
 -10   5   8       41.79       30.97     15.78 o 
  -9   5   8        0.06        0.00     14.46 o 
  -8   5   8        1.94        0.00     11.49 o 
  -7   5   8      103.64      114.11     15.73 o 
  -6   5   8        3.51        5.44     11.39 o 
  -5   5   8       57.96       91.33     14.20 o 
  -4   5   8       30.06       19.77     12.69 o 
  -3   5   8        9.74       12.22     12.22 o 
  -2   5   8        1.66       10.92     12.69 o 
  -1   5   8        0.36        0.00     10.17 o 
   0   5   8        1.45        2.94     10.22 o 
   1   5   8        0.51       18.27     11.95 o 
   2   5   8        5.55       14.39     10.47 o 
   3   5   8        1.12        0.00     10.27 o 
   4   5   8        3.64       19.38     10.96 o 
   5   5   8        0.34        0.87     13.50 o 
   6   5   8        0.14        1.81     11.42 o 
   7   5   8        0.42       10.19     12.31 o 
   8   5   8        1.52        5.44     16.50 o 
   9   5   8        0.37        0.00     13.30 o 
 -12   6   8       16.83        0.00     14.37 o 
 -11   6   8        0.00        0.00     12.87 o 
 -10   6   8       10.53       14.19     14.30 o 
  -9   6   8        1.14        6.90     12.53 o 
  -8   6   8      146.02      132.15     16.65 o 
  -7   6   8       10.50        4.49     12.12 o 
  -6   6   8      177.03      190.21     18.59 o 
  -5   6   8       32.89       23.81     12.35 o 
  -4   6   8       23.11       19.04     14.30 o 
  -3   6   8        9.73        0.79     12.78 o 
  -2   6   8       20.32       20.54     12.70 o 
  -1   6   8        0.38        0.00     16.40 o 
   0   6   8        3.66        0.00     11.83 o 
   1   6   8        2.60        3.10     11.63 o 
   2   6   8        0.01       14.40     12.80 o 
   3   6   8        9.12       13.34     11.00 o 
   4   6   8        0.07        0.00     12.23 o 
   5   6   8        0.02        9.33     11.90 o 
   6   6   8        9.72       14.61     12.65 o 
   7   6   8        6.03        0.00     12.01 o 
   8   6   8        0.53        3.81     16.84 o 
   9   6   8        0.01        0.00     15.13 o 
 -11   7   8       28.74       10.95     14.15 o 
 -10   7   8       10.25        3.21     18.56 o 
  -9   7   8        1.74        0.00     12.98 o 
  -8   7   8        0.07        0.00     12.61 o 
  -7   7   8       38.87       48.37     13.55 o 
  -6   7   8        1.02        0.00     11.04 o 
  -5   7   8        2.12        0.00     11.82 o 
  -4   7   8        0.22        0.00     12.21 o 
  -3   7   8        5.60        2.59     11.60 o 
  -2   7   8       13.49       16.97     13.01 o 
  -1   7   8        6.63        0.00     16.05 o 
   0   7   8        4.11        0.00     18.47 o 
   1   7   8        0.32        0.91     12.15 o 
   2   7   8       47.87       34.58     13.27 o 
   3   7   8        0.18        0.00     12.43 o 
   4   7   8        9.15       27.24     12.72 o 
   5   7   8        0.76        0.00     11.08 o 
   6   7   8        0.69        0.00     12.19 o 
   7   7   8        0.45       11.56     13.27 o 
   8   7   8        1.45        0.00     17.61 o 
 -10   8   8        5.52       11.05     14.07 o 
  -9   8   8        3.59        0.00     11.88 o 
  -8   8   8        6.60       17.01     14.17 o 
  -7   8   8       39.21       39.24     17.82 o 
  -6   8   8        1.18        0.00     12.58 o 
  -5   8   8        9.99       13.30     13.44 o 
  -4   8   8        2.37        0.00     11.03 o 
  -3   8   8       47.99       62.42     13.86 o 
  -2   8   8        0.24        0.00     12.12 o 
  -1   8   8        4.33        0.00     18.71 o 
   0   8   8        2.77        0.00     14.32 o 
   1   8   8        1.20       22.23     13.01 o 
   2   8   8        1.65        6.79     14.01 o 
   3   8   8        0.05        0.00     12.97 o 
   4   8   8        0.02       10.17     13.22 o 
   5   8   8       11.35       13.95     17.14 o 
   6   8   8        0.16       12.85     12.75 o 
  -8   9   8        6.06        0.00     13.00 o 
  -7   9   8        2.54        0.00     11.87 o 
  -6   9   8       25.82       12.66     13.45 o 
  -5   9   8       12.47       10.23     13.55 o 
  -4   9   8        0.66        0.00     11.10 o 
  -3   9   8       80.16       86.86     18.08 o 
  -2   9   8       54.53       42.88     13.55 o 
  -1   9   8        3.05        0.00     12.83 o 
   0   9   8       11.72       25.31     14.32 o 
   1   9   8        2.56       30.13     14.31 o 
   2   9   8       28.96       26.69     15.07 o 
   3   9   8        0.00        5.09     13.75 o 
   4   9   8        5.17        1.49     13.13 o 
   5   9   8        2.22        0.00     13.69 o 
  -5  10   8        0.06        3.19     15.95 o 
  -4  10   8       29.13       44.86     14.26 o 
  -3  10   8       30.18       13.79     15.57 o 
  -2  10   8        0.02        0.00     11.56 o 
  -1  10   8       18.74        8.80     12.20 o 
   0  10   8       31.98       53.57     17.06 o 
   1  10   8        6.73        0.00     14.31 o 
   2  10   8        5.06        0.00     22.79 o 
 -10   1   9        6.13       14.09     19.54 o 
  -9   1   9       17.56       22.73     18.23 o 
  -8   1   9        0.92        0.00     18.02 o 
  -4   1   9        5.60       49.43     25.56 o 
  -3   1   9        1.46       15.58     24.59 o 
  -2   1   9       17.53       37.80     19.66 o 
  -1   1   9       20.97       20.83     31.41 o 
   0   1   9        1.19        0.00     16.41 o 
   1   1   9        5.14       21.33     18.24 o 
   2   1   9        3.01        0.00     16.60 o 
   3   1   9        0.10       15.83     17.56 o 
   4   1   9       10.58        0.00     21.79 o 
   5   1   9        8.78        0.00     17.56 o 
   6   1   9        1.22        5.37     19.07 o 
   7   1   9        0.05       14.54     18.56 o 
 -10   2   9        0.52        0.00     19.18 o 
  -9   2   9        1.68        0.00     16.21 o 
  -8   2   9        0.08        0.00     15.64 o 
  -7   2   9        4.79        0.00     17.39 o 
  -6   2   9       38.67       24.59     18.25 o 
  -5   2   9        0.06        7.23     13.69 o 
  -4   2   9        9.35       24.87     14.70 o 
  -3   2   9        0.06        0.00     21.91 o 
  -2   2   9        4.08       15.58     22.64 o 
  -1   2   9       13.65       20.70     23.37 o 
   0   2   9        2.46       49.73     18.92 o 
   1   2   9        4.19        0.00     16.59 o 
   2   2   9        1.46        3.54     16.09 o 
   3   2   9        0.02        0.00     20.94 o 
   4   2   9        0.18        7.02     18.48 o 
   5   2   9        0.42        0.00     17.61 o 
   6   2   9        3.56        0.00     22.64 o 
   7   2   9       15.80       25.81     20.45 o 
 -10   3   9        8.22        0.00     18.48 o 
  -9   3   9        1.37        0.00     25.44 o 
  -8   3   9       20.12       41.56     20.39 o 
  -7   3   9        6.44        0.00     14.09 o 
  -6   3   9       12.80        1.75     14.08 o 
  -5   3   9        3.76        0.00     12.81 o 
  -4   3   9        0.07        0.00     12.49 o 
  -3   3   9        0.58       14.90     12.98 o 
  -2   3   9       15.84       13.88     14.29 o 
  -1   3   9        0.61        0.00     13.37 o 
   0   3   9       10.47       41.67     18.72 o 
   1   3   9        0.65        0.00     15.21 o 
   2   3   9        0.64        4.04     16.79 o 
   3   3   9        1.04        6.81     18.07 o 
   4   3   9        5.33       32.64     19.74 o 
   5   3   9        1.00        9.29     18.85 o 
   6   3   9        3.70        3.18     18.15 o 
  -9   4   9       65.75       44.12     20.48 o 
  -8   4   9       69.22       47.40     25.61 o 
  -7   4   9       19.33        0.00     14.15 o 
  -6   4   9        2.94        3.54     18.45 o 
  -5   4   9       53.32       45.64     16.41 o 
  -4   4   9       27.18       17.23     14.17 o 
  -3   4   9        4.54       11.36     13.90 o 
  -2   4   9        0.09       18.22     13.58 o 
  -1   4   9        3.03       17.97     18.20 o 
   0   4   9       10.04       18.66     17.83 o 
   1   4   9       12.07        7.27     17.78 o 
   2   4   9        0.03       19.76     13.00 o 
   3   4   9        0.79       19.42     16.94 o 
   4   4   9        2.29        2.75     16.13 o 
   5   4   9        1.20       14.49     21.30 o 
   6   4   9        1.72       17.53     32.14 o 
  -8   5   9       13.96        0.00     17.78 o 
  -7   5   9        0.66       21.90     16.31 o 
  -6   5   9        0.27        5.41     15.46 o 
  -5   5   9        3.43        7.28     15.60 o 
  -4   5   9        1.82        0.00     13.27 o 
  -3   5   9        0.11       12.17     14.18 o 
  -2   5   9        0.10       10.45     13.10 o 
  -1   5   9        5.34        0.00     13.35 o 
   0   5   9        0.53       12.19     14.25 o 
   1   5   9       21.64       31.35     15.34 o 
   2   5   9        0.92       11.53     14.59 o 
   3   5   9        8.56       20.31     14.38 o 
   4   5   9        2.99        0.00     13.21 o 
   5   5   9        2.20        0.00     16.51 o 
  -7   6   9        0.20       12.23     14.86 o 
  -6   6   9       51.75       45.69     16.06 o 
  -5   6   9       11.84       11.99     15.77 o 
  -4   6   9        5.58       24.12     15.05 o 
  -3   6   9        3.36        0.00     14.22 o 
  -2   6   9       49.36       36.38     15.54 o 
  -1   6   9        1.67        0.00     13.39 o 
   0   6   9        9.02       14.75     14.25 o 
   1   6   9        0.82        0.00     13.69 o 
   2   6   9       20.56       27.23     15.06 o 
   3   6   9        4.10       22.34     22.74 o 
  -5   7   9        2.22        1.36     14.49 o 
  -4   7   9       28.27       22.73     14.63 o 
  -3   7   9       21.62       20.38     14.53 o 
  -2   7   9        7.37        0.76     14.72 o 
  -1   7   9        0.25        1.51     14.23 o 
   0   7   9        0.40        4.87     26.17 o 
   1   7   9        2.74       14.46     15.98 o 
                                                 
